# Supplementary material for: Five energy metabolism pathways show distinct regional distributions and lifespan trajectories in the human brain
Source: PLoS Biol. 2026 Jan 30;24(1):e3003619. doi: 10.1371/journal.pbio.3003619 (PMC12875592; doi:10.1371/journal.pbio.3003619)
Supplement: S1 Data — (XLSX) [file pbio.3003619.s031.xlsx]

## Sheet: Description
Supplmentary numerical data for Figures 2, 3, S2, S4, S9, S10 and S13
Fig 2A	Pathway gene names included in the Venn diagram	Schaefer-400
Fig 2B	Correlated gene expression matrix for all genes in the energy pathways
Fig 2C	Energy pathway map-map correlations
Fig 2D	Energy mean gene expression maps (z-scored across regions) in Schaefer-400
Fig 3	von Economo and Mesulam class enrichment
Fig S2A	PC1 maps of energy pathway gene expression (z-scored across regions)
Fig S2C-D	Correlation with AHBA mean expression and PC1 of expression
Fig S4	Yeo-Krienan functional class enrichment
Fig S9B top	Energy gene expression maps (z-scored across regions) in Schaefer-100	Schaefer-100
Fig S9B bottom-left	Correlated gene expression matrix
Fig S9B bottom-middle and right	Energy pathway map-map correlations and correlation with AHBA PC1 of expression
Fig S10A	Energy mean gene expression maps w/o ds threshold in Schaefer400 (z-scored across regions)	maps without differential stability threshold
Fig S10B	Energy pathway map-map correlations and correlation with AHBA mean and PC1 of expression
Fig S10C	von Economo and Mesulam class enrichment
Fig S13	Subject-level energy maps across the von Economo classes	Subject-level maps

## Sheet: Figure_2A
Energy metabolic pathway gene sets. The final gene sets used to create the energy pathway maps. Gene sets were produced based on GO biological processes and Reactome pathway IDs. Genes annotated in both databases used for the analyses are listed. ppp, pentose phosphate pathway; tca, tricarboxylic acid cycle; oxphos, oxidativephosphorylation; Lactate, lactate metabolism and transport.
Pathways	Genes	Pathway ID
Glycolysis	ALDOC, ENO1, ENO3, GPI, PFKFB2, PFKL, PFKM, PFKP, PGAM1, PGK1, TPI1	GO:0006096, R-HSA-70171
PPP	PGD, PRPS2, RBKS, RPEL1, RPIA	GO:0006098, R-HSA-71336
TCA	ACO2, CS, DLST, FH, IDH2, IDH3A, IDH3G, MDH2, OGDH, SDHA, SDHB, SDHD, SUCLA2, SUCLG1	GO:0006099, R-HSA-71403
OXPHOS	ATP5F1A, ATP5F1B, ATP5ME, ATP5MF, ATP5PB, ATP5PF, COX4I1, COX6A1, CYC1, CYCS, NDUFA3, NDUFA4, NDUFA6, NDUFA8, NDUFA9, NDUFAB1, NDUFAF1, NDUFB1, NDUFB2, NDUFB3, NDUFB5, NDUFB6, NDUFB8, NDUFB9, NDUFC2, NDUFS1, NDUFS2, NDUFS3, NDUFS5, NDUFS6, NDUFV1, NDUFV2, NDUFV3, SDHA, SDHB, SDHD, UQCR10, UQCR11, UQCRC1, UQCRC2, UQCRFS1, UQCRH, UQCRQ	GO:0019646, GO:0046933, R-HSA-611105, R-HSA-163210
Lactate	EMB, HAGH, HAGHL, LDHA, LDHB, LDHC, LDHD, MRS2, PER2, PFKFB2, PNKD, SLC16A3, SLC16A7, SLC16A8, TIGAR	GO:0006089, GO:0015727

## Sheet: Figure_2B
gene_symbol	ALDOC	ENO1	ENO3	GPI	PFKFB2	PFKL	PFKM	PFKP	PGAM1	PGK1	TPI1	PGD	PRPS2	RBKS	RPEL1	RPIA	ACO2	CS	DLST	FH	IDH2	IDH3A	IDH3G	MDH2	OGDH	SDHA	SDHB	SDHD	SUCLA2	SUCLG1	ATP5F1A	ATP5F1B	ATP5ME	ATP5MF	ATP5PB	ATP5PF	COX4I1	COX6A1	CYC1	CYCS	NDUFA3	NDUFA4	NDUFA6	NDUFA8	NDUFA9	NDUFAB1	NDUFAF1	NDUFB1	NDUFB2
ALDOC	1	0.114107	0.43302	0.155877	0.521716	0.152899	0.638893	0.555686	0.420234	0.695077	0.221286	0.722272	0.184188	0.454229	-0.101928	-0.257195	0.396254	0.174455	0.360355	0.758679	0.227717	0.613035	0.754037	0.219125	-0.0735971	0.702461	0.640766	0.407057	0.534744	0.508227	0.717776	0.666733	-0.138043	0.311345	0.247862	0.473705	0.590615	0.497016	0.745661	0.606419	-0.0398258	0.656495	0.490113	0.694914	0.563979	0.418517	0.289196	-0.0850083	0.606521
ENO1	0.114107	1	0.0915637	0.805812	-0.418403	0.780061	0.188982	0.160399	0.646477	0.123833	0.747203	0.168803	-0.450723	-0.232917	-0.600356	-0.533064	0.654294	-0.697268	0.0122521	0.10616	0.803303	-0.138721	-0.0748943	0.76521	-0.509489	-0.229311	0.22076	-0.276001	0.120666	0.441867	0.268661	-0.157051	0.662527	0.74363	0.652832	0.601346	0.46376	0.533969	0.0124791	0.0745991	0.406305	0.12339	0.483208	0.469229	0.374571	0.672095	0.683132	0.723021	0.503326
ENO3	0.43302	0.0915637	1	0.0706008	0.277467	-0.0101588	0.292278	0.346455	0.131093	0.257668	0.105339	0.361518	-0.13629	0.485262	0.0515775	-0.122042	0.27534	0.0691874	0.207582	0.255249	0.0718065	0.378299	0.397464	0.0802657	0.0451777	0.344519	0.268223	0.0398109	0.140438	0.202864	0.358075	0.345285	0.141299	0.155433	0.254534	0.175806	0.367623	0.328581	0.421406	0.507163	0.124538	0.268282	0.379138	0.365243	0.229398	0.242585	0.163627	-0.232927	0.299802
GPI	0.155877	0.805812	0.0706008	1	-0.184528	0.688303	0.416389	0.386488	0.752298	0.402888	0.809468	0.379814	-0.192247	-0.2473	-0.516518	-0.474928	0.56946	-0.51747	0.115339	0.215071	0.683651	0.00264546	0.122829	0.86391	-0.553342	-0.00211943	0.375811	-0.211976	0.367062	0.503989	0.471308	0.113725	0.474537	0.717998	0.625122	0.70042	0.565253	0.55617	0.217187	0.176829	0.304337	0.313674	0.507746	0.580573	0.511143	0.740245	0.747834	0.591858	0.595311
PFKFB2	0.521716	-0.418403	0.277467	-0.184528	1	-0.271993	0.546289	0.495562	0.0171159	0.583431	-0.218009	0.523036	0.552778	0.3885	0.274745	0.23213	0.000122712	0.398532	0.40196	0.472455	-0.118222	0.59114	0.581194	-0.127005	-0.0612158	0.687872	0.435038	0.341745	0.539555	0.0831918	0.454222	0.618981	-0.495414	-0.208811	-0.126872	0.133557	0.284966	0.128415	0.564379	0.422971	-0.327894	0.506537	0.129749	0.379047	0.266515	-0.0144604	-0.015046	-0.51399	0.297855
PFKL	0.152899	0.780061	-0.0101588	0.688303	-0.271993	1	0.278023	0.124951	0.5271	0.176839	0.53041	0.339703	-0.23463	-0.295956	-0.552794	-0.352157	0.498958	-0.56248	0.286767	0.272493	0.795398	-0.254537	0.0735046	0.669027	-0.510299	0.017266	0.39846	-0.236375	0.228751	0.557435	0.36167	-0.202838	0.308625	0.451364	0.440975	0.464044	0.364813	0.342016	0.104276	-0.0424146	-0.0137779	0.183989	0.280391	0.380204	0.451549	0.424799	0.45982	0.478606	0.494506
PFKM	0.638893	0.188982	0.292278	0.416389	0.546289	0.278023	1	0.786376	0.565263	0.789233	0.375162	0.866748	0.175863	0.318144	-0.0143786	-0.238139	0.469586	0.00364085	0.598741	0.756295	0.277479	0.542135	0.783285	0.56007	-0.335782	0.738403	0.869254	0.226514	0.855926	0.698892	0.900663	0.611548	-0.13039	0.289565	0.51437	0.543254	0.762922	0.541698	0.802905	0.575269	-0.294976	0.740928	0.592129	0.745017	0.830891	0.474048	0.426207	-0.0776233	0.660004
PFKP	0.555686	0.160399	0.346455	0.386488	0.495562	0.124951	0.786376	1	0.596755	0.656573	0.36166	0.724499	0.163931	0.375912	0.192286	-0.313906	0.535397	0.0795415	0.505513	0.603181	0.105983	0.678904	0.71099	0.498221	-0.117027	0.551469	0.668765	0.286558	0.716176	0.586375	0.71362	0.63737	-0.0386645	0.297911	0.562982	0.393347	0.704413	0.566303	0.659348	0.673494	-0.122395	0.628381	0.616321	0.647223	0.715803	0.455569	0.348917	-0.0612603	0.476916
PGAM1	0.420234	0.646477	0.131093	0.752298	0.0171159	0.5271	0.565263	0.596755	1	0.563567	0.803672	0.481022	-0.0688382	-0.0161571	-0.364335	-0.650311	0.730943	-0.46843	0.255214	0.382464	0.570094	0.250672	0.314353	0.779368	-0.491778	0.129798	0.528746	-0.0214721	0.556844	0.635881	0.626801	0.314288	0.351735	0.690816	0.752652	0.696368	0.719394	0.701523	0.318024	0.428931	0.213723	0.487101	0.713086	0.723046	0.685901	0.761196	0.694753	0.522447	0.637396
PGK1	0.695077	0.123833	0.257668	0.402888	0.583431	0.176839	0.789233	0.656573	0.563567	1	0.437643	0.828775	0.429716	0.203566	-0.166123	-0.21689	0.287745	0.0583814	0.475507	0.713839	0.225688	0.517004	0.74618	0.500412	-0.384343	0.744715	0.721965	0.211544	0.796253	0.533886	0.882836	0.814315	-0.131155	0.384177	0.356998	0.668546	0.704007	0.52243	0.808584	0.596547	-0.102452	0.828353	0.553028	0.800436	0.675326	0.593324	0.503978	-0.016749	0.766135
TPI1	0.221286	0.747203	0.105339	0.809468	-0.218009	0.53041	0.375162	0.36166	0.803672	0.437643	1	0.31188	-0.0941003	-0.238499	-0.422494	-0.638478	0.610001	-0.53571	0.104963	0.118016	0.616738	0.0573406	0.124883	0.842063	-0.583214	-0.0541212	0.351553	-0.25145	0.435519	0.532224	0.500357	0.19776	0.563227	0.792827	0.764247	0.720618	0.692483	0.600808	0.239035	0.305372	0.351977	0.3639	0.674497	0.597908	0.564335	0.814793	0.780658	0.568503	0.634784
PGD	0.722272	0.168803	0.361518	0.379814	0.523036	0.339703	0.866748	0.724499	0.481022	0.828775	0.31188	1	0.245925	0.330031	-0.0687257	-0.222859	0.376647	0.0981658	0.6202	0.820063	0.275526	0.491242	0.86771	0.526076	-0.245451	0.824914	0.870837	0.261721	0.782725	0.718819	0.912262	0.667142	-0.138523	0.303206	0.409179	0.555985	0.730538	0.546741	0.86457	0.606976	-0.276435	0.816032	0.568786	0.74694	0.794442	0.488135	0.394206	-0.109253	0.707251
PRPS2	0.184188	-0.450723	-0.13629	-0.192247	0.552778	-0.23463	0.175863	0.163931	-0.0688382	0.429716	-0.0941003	0.245925	1	0.0275754	0.219749	0.190915	-0.289535	0.401356	0.217342	0.175648	-0.215462	0.150342	0.279247	-0.139637	-0.0492797	0.384155	0.12255	0.164926	0.41519	0.00421118	0.240119	0.416774	-0.531849	-0.248493	-0.244447	0.0410693	0.0423262	-0.211916	0.284274	0.161443	-0.396501	0.270973	-0.0964624	0.0646586	0.120725	-0.0640671	-0.136938	-0.370654	0.104
RBKS	0.454229	-0.232917	0.485262	-0.2473	0.3885	-0.295956	0.318144	0.375912	-0.0161571	0.203566	-0.238499	0.330031	0.0275754	1	0.271233	0.109224	0.0906645	0.32735	0.0900178	0.411403	-0.238798	0.447609	0.438078	-0.183458	0.357022	0.414899	0.262288	0.372949	0.181849	0.106357	0.267587	0.40602	-0.233069	-0.0390098	0.00520623	-0.0496412	0.202571	0.149631	0.423205	0.436091	-0.0629144	0.252528	0.186419	0.22887	0.20764	0.0166367	-0.085383	-0.278347	0.0534393
RPEL1	-0.101928	-0.600356	0.0515775	-0.516518	0.274745	-0.552794	-0.0143786	0.192286	-0.364335	-0.166123	-0.422494	-0.0687257	0.219749	0.271233	1	0.259424	-0.166901	0.488785	0.117284	-0.098853	-0.567289	0.228727	0.109936	-0.396617	0.456345	0.0794733	-0.0716441	0.180198	0.0521304	-0.146606	-0.142172	0.0949896	-0.354852	-0.491016	-0.13299	-0.478406	-0.127019	-0.23983	0.021423	0.151453	-0.321304	-0.0879782	-0.118721	-0.32152	-0.0525933	-0.429532	-0.467187	-0.540484	-0.435051
RPIA	-0.257195	-0.533064	-0.122042	-0.474928	0.23213	-0.352157	-0.238139	-0.313906	-0.650311	-0.21689	-0.638478	-0.222859	0.190915	0.109224	0.259424	1	-0.585656	0.382513	-0.0127858	-0.121676	-0.419593	-0.197082	-0.206904	-0.555732	0.181269	0.0429994	-0.257831	-0.0776614	-0.225454	-0.486843	-0.304669	-0.146283	-0.560896	-0.588381	-0.7226	-0.493012	-0.562157	-0.575474	-0.128645	-0.376183	-0.376133	-0.2593	-0.636425	-0.470267	-0.401526	-0.594216	-0.477885	-0.487258	-0.373299
ACO2	0.396254	0.654294	0.27534	0.56946	0.000122712	0.498958	0.469586	0.535397	0.730943	0.287745	0.610001	0.376647	-0.289535	0.0906645	-0.166901	-0.585656	1	-0.446358	0.290154	0.289832	0.6014	0.240868	0.244303	0.638213	-0.289353	0.00356973	0.493428	-0.0302256	0.414861	0.502552	0.453373	0.134031	0.489801	0.658165	0.731519	0.554389	0.703021	0.768074	0.219051	0.537473	0.190801	0.418053	0.758934	0.613785	0.615035	0.5987	0.574139	0.414251	0.539482
CS	0.174455	-0.697268	0.0691874	-0.51747	0.398532	-0.56248	0.00364085	0.0795415	-0.46843	0.0583814	-0.53571	0.0981658	0.401356	0.32735	0.488785	0.382513	-0.446358	1	0.106941	0.179707	-0.640359	0.350596	0.357952	-0.493104	0.606549	0.390646	-0.0211019	0.485328	0.0180673	-0.18427	-0.0474608	0.335042	-0.522986	-0.470922	-0.449436	-0.365476	-0.236336	-0.308091	0.216015	0.202241	-0.254247	0.0784751	-0.272089	-0.214088	-0.175867	-0.407586	-0.493684	-0.600513	-0.288553
DLST	0.360355	0.0122521	0.207582	0.115339	0.40196	0.286767	0.598741	0.505513	0.255214	0.475507	0.104963	0.6202	0.217342	0.0900178	0.117284	-0.0127858	0.290154	0.106941	1	0.510995	0.0939528	0.197478	0.547692	0.272111	-0.15436	0.56347	0.62602	0.115335	0.545109	0.523723	0.565744	0.305035	-0.28277	-0.0335166	0.226028	0.16528	0.399734	0.226016	0.482835	0.37706	-0.546832	0.504218	0.274445	0.347266	0.544728	0.0658121	0.0151931	-0.344191	0.343528
FH	0.758679	0.10616	0.255249	0.215071	0.472455	0.272493	0.756295	0.603181	0.382464	0.713839	0.118016	0.820063	0.175648	0.411403	-0.098853	-0.121676	0.289832	0.179707	0.510995	1	0.158217	0.549386	0.824713	0.312587	-0.115308	0.804646	0.792765	0.424712	0.626765	0.611282	0.765319	0.59192	-0.269097	0.19855	0.231182	0.408977	0.515182	0.416988	0.776461	0.465584	-0.26888	0.700266	0.367512	0.668782	0.646425	0.308103	0.240022	-0.0883795	0.57293
IDH2	0.227717	0.803303	0.0718065	0.683651	-0.118222	0.795398	0.277479	0.105983	0.570094	0.225688	0.616738	0.275526	-0.215462	-0.238798	-0.567289	-0.419593	0.6014	-0.640359	0.0939528	0.158217	1	-0.195521	-0.00563085	0.662951	-0.620506	-0.062495	0.378215	-0.191651	0.27815	0.444234	0.348573	-0.136533	0.442918	0.611316	0.502455	0.657655	0.497349	0.487228	0.0888031	0.03536	0.172149	0.256925	0.443321	0.526086	0.447051	0.586921	0.652679	0.544909	0.609757
IDH3A	0.613035	-0.138721	0.378299	0.00264546	0.59114	-0.254537	0.542135	0.678904	0.250672	0.517004	0.0573406	0.491242	0.150342	0.447609	0.228727	-0.197082	0.240868	0.350596	0.197478	0.549386	-0.195521	1	0.703216	0.0758442	0.0859904	0.554914	0.410399	0.422083	0.455103	0.248405	0.476525	0.684005	-0.104977	0.107428	0.243637	0.216378	0.456904	0.406112	0.608434	0.578605	0.0962504	0.499153	0.381103	0.472261	0.335353	0.231041	0.149581	-0.206329	0.304512
IDH3G	0.754037	-0.0748943	0.397464	0.122829	0.581194	0.0735046	0.783285	0.71099	0.314353	0.74618	0.124883	0.86771	0.279247	0.438078	0.109936	-0.206904	0.244303	0.357952	0.547692	0.824713	-0.00563085	0.703216	1	0.295711	0.0382815	0.863416	0.806526	0.471188	0.699069	0.60528	0.798684	0.733031	-0.233965	0.131922	0.311891	0.376915	0.624657	0.438701	0.882104	0.64368	-0.25889	0.771183	0.481504	0.632542	0.655807	0.317574	0.18071	-0.272306	0.550361
MDH2	0.219125	0.76521	0.0802657	0.86391	-0.127005	0.669027	0.56007	0.498221	0.779368	0.500412	0.842063	0.526076	-0.139637	-0.183458	-0.396617	-0.555732	0.638213	-0.493104	0.272111	0.312587	0.662951	0.0758442	0.295711	1	-0.534847	0.101726	0.56332	-0.129034	0.564122	0.661459	0.618095	0.217634	0.49156	0.752686	0.79391	0.745941	0.740839	0.681087	0.353707	0.326358	0.180857	0.506049	0.697495	0.663771	0.699506	0.81115	0.784156	0.552101	0.693972
OGDH	-0.0735971	-0.509489	0.0451777	-0.553342	-0.0612158	-0.510299	-0.335782	-0.117027	-0.491778	-0.384343	-0.583214	-0.245451	-0.0492797	0.357022	0.456345	0.181269	-0.289353	0.606549	-0.15436	-0.115308	-0.620506	0.0859904	0.0382815	-0.534847	1	-0.0635307	-0.277806	0.438831	-0.3994	-0.324392	-0.392321	-0.0323295	-0.148118	-0.372409	-0.349034	-0.50461	-0.368777	-0.24678	-0.162315	0.0678297	0.0260047	-0.221448	-0.236564	-0.396052	-0.375204	-0.433476	-0.594444	-0.305595	-0.502855
SDHA	0.702461	-0.229311	0.344519	-0.00211943	0.687872	0.017266	0.738403	0.551469	0.129798	0.744715	-0.0541212	0.824914	0.384155	0.414899	0.0794733	0.0429994	0.00356973	0.390646	0.56347	0.804646	-0.062495	0.554914	0.863416	0.101726	-0.0635307	1	0.697508	0.408066	0.621275	0.46402	0.737639	0.705801	-0.461653	-0.0875037	0.0346745	0.250193	0.42496	0.196389	0.857965	0.481504	-0.407152	0.647407	0.224674	0.52475	0.524829	0.128109	0.0407392	-0.428742	0.453257
SDHB	0.640766	0.22076	0.268223	0.375811	0.435038	0.39846	0.869254	0.668765	0.528746	0.721965	0.351553	0.870837	0.12255	0.262288	-0.0716441	-0.257831	0.493428	-0.0211019	0.62602	0.792765	0.378215	0.410399	0.806526	0.56332	-0.277806	0.697508	1	0.293546	0.810917	0.749764	0.869434	0.497692	-0.10978	0.33087	0.498764	0.566329	0.741865	0.583723	0.782337	0.525694	-0.34272	0.812856	0.60442	0.764401	0.84293	0.461063	0.434028	-0.0234066	0.730194
SDHD	0.407057	-0.276001	0.0398109	-0.211976	0.341745	-0.236375	0.226514	0.286558	-0.0214721	0.211544	-0.25145	0.261721	0.164926	0.372949	0.180198	-0.0776614	-0.0302256	0.485328	0.115335	0.424712	-0.191651	0.422083	0.471188	-0.129034	0.438831	0.408066	0.293546	1	0.191585	0.122095	0.161937	0.392381	-0.211917	-0.0611649	-0.0348722	0.0290641	0.111052	0.136582	0.26176	0.31261	0.00497253	0.316612	0.122263	0.251304	0.110076	0.0120925	-0.0952669	-0.107641	0.0760359
SUCLA2	0.534744	0.120666	0.140438	0.367062	0.539555	0.228751	0.855926	0.716176	0.556844	0.796253	0.435519	0.782725	0.41519	0.181849	0.0521304	-0.225454	0.414861	0.0180673	0.545109	0.626765	0.27815	0.455103	0.699069	0.564122	-0.3994	0.621275	0.810917	0.191585	1	0.631783	0.846996	0.583156	-0.170083	0.285006	0.493757	0.55004	0.742884	0.481716	0.696783	0.556876	-0.341546	0.759469	0.572743	0.687451	0.829258	0.498175	0.467163	-0.0244436	0.650915
SUCLG1	0.508227	0.441867	0.202864	0.503989	0.0831918	0.557435	0.698892	0.586375	0.635881	0.533886	0.532224	0.718819	0.00421118	0.106357	-0.146606	-0.486843	0.502552	-0.18427	0.523723	0.611282	0.444234	0.248405	0.60528	0.661459	-0.324392	0.46402	0.749764	0.122095	0.631783	1	0.767054	0.268002	0.12968	0.409753	0.67681	0.542231	0.707859	0.500861	0.587601	0.375255	-0.188372	0.56298	0.583847	0.606833	0.823746	0.523805	0.42249	0.177458	0.597655
ATP5F1A	0.717776	0.268661	0.358075	0.471308	0.454222	0.36167	0.900663	0.71362	0.626801	0.882836	0.500357	0.912262	0.240119	0.267587	-0.142172	-0.304669	0.453373	-0.0474608	0.565744	0.765319	0.348573	0.476525	0.798684	0.618095	-0.392321	0.737639	0.869434	0.161937	0.846996	0.767054	1	0.654632	-0.0592659	0.400822	0.538405	0.666784	0.82204	0.58217	0.850297	0.623458	-0.21471	0.814474	0.660858	0.809115	0.859667	0.615376	0.516575	0.012524	0.792729
ATP5F1B	0.666733	-0.157051	0.345285	0.113725	0.618981	-0.202838	0.611548	0.63737	0.314288	0.814315	0.19776	0.667142	0.416774	0.40602	0.0949896	-0.146283	0.134031	0.335042	0.305035	0.59192	-0.136533	0.684005	0.733031	0.217634	-0.0323295	0.705801	0.497692	0.392381	0.583156	0.268002	0.654632	1	-0.150103	0.236089	0.228538	0.416535	0.52777	0.455232	0.757265	0.638236	0.0505613	0.702887	0.479502	0.60564	0.43794	0.43814	0.299778	-0.20823	0.504796
ATP5ME	-0.138043	0.662527	0.141299	0.474537	-0.495414	0.308625	-0.13039	-0.0386645	0.351735	-0.131155	0.563227	-0.138523	-0.531849	-0.233069	-0.354852	-0.560896	0.489801	-0.522986	-0.28277	-0.269097	0.442918	-0.104977	-0.233965	0.49156	-0.148118	-0.461653	-0.10978	-0.211917	-0.170083	0.12968	-0.0592659	-0.150103	1	0.681659	0.597613	0.436729	0.362885	0.534089	-0.201109	0.0942382	0.73284	-0.0017141	0.526185	0.230353	0.0469851	0.582965	0.545345	0.650015	0.293107
ATP5MF	0.311345	0.74363	0.155433	0.717998	-0.208811	0.451364	0.289565	0.297911	0.690816	0.384177	0.792827	0.303206	-0.248493	-0.0390098	-0.491016	-0.588381	0.658165	-0.470922	-0.0335166	0.19855	0.611316	0.107428	0.131922	0.752686	-0.372409	-0.0875037	0.33087	-0.0611649	0.285006	0.409753	0.400822	0.236089	0.681659	1	0.664049	0.791749	0.680577	0.795285	0.217927	0.356301	0.543435	0.465981	0.725221	0.677317	0.457776	0.868446	0.824777	0.708954	0.680741
ATP5PB	0.247862	0.652832	0.254534	0.625122	-0.126872	0.440975	0.51437	0.562982	0.752652	0.356998	0.764247	0.409179	-0.244447	0.00520623	-0.13299	-0.7226	0.731519	-0.449436	0.226028	0.231182	0.502455	0.243637	0.311891	0.79391	-0.349034	0.0346745	0.498764	-0.0348722	0.493757	0.67681	0.538405	0.228538	0.597613	0.664049	1	0.588402	0.77149	0.720903	0.322039	0.454761	0.26389	0.431468	0.842837	0.604594	0.674634	0.744636	0.651731	0.45635	0.5317
ATP5PF	0.473705	0.601346	0.175806	0.70042	0.133557	0.464044	0.543254	0.393347	0.696368	0.668546	0.720618	0.555985	0.0410693	-0.0496412	-0.478406	-0.493012	0.554389	-0.365476	0.16528	0.408977	0.657655	0.216378	0.376915	0.745941	-0.50461	0.250193	0.566329	0.0290641	0.55004	0.542231	0.666784	0.416535	0.436729	0.791749	0.588402	1	0.780821	0.753488	0.465315	0.425329	0.305007	0.691559	0.712609	0.839361	0.588614	0.863292	0.817928	0.494931	0.884882
COX4I1	0.590615	0.46376	0.367623	0.565253	0.284966	0.364813	0.762922	0.704413	0.719394	0.704007	0.692483	0.730538	0.0423262	0.202571	-0.127019	-0.562157	0.703021	-0.236336	0.399734	0.515182	0.497349	0.456904	0.624657	0.740839	-0.368777	0.42496	0.741865	0.111052	0.742884	0.707859	0.82204	0.52777	0.362885	0.680577	0.77149	0.780821	1	0.821785	0.656646	0.678319	0.112643	0.782692	0.87795	0.844584	0.823984	0.789187	0.679973	0.263756	0.82237
COX6A1	0.497016	0.533969	0.328581	0.55617	0.128415	0.342016	0.541698	0.566303	0.701523	0.52243	0.600808	0.546741	-0.211916	0.149631	-0.23983	-0.575474	0.768074	-0.308091	0.226016	0.416988	0.487228	0.406112	0.438701	0.681087	-0.24678	0.196389	0.583723	0.136582	0.481716	0.500861	0.58217	0.455232	0.534089	0.795285	0.720903	0.753488	0.821785	1	0.426858	0.619969	0.372476	0.711312	0.882145	0.780158	0.605677	0.803337	0.718508	0.449577	0.737057
CYC1	0.745661	0.0124791	0.421406	0.217187	0.564379	0.104276	0.802905	0.659348	0.318024	0.808584	0.239035	0.86457	0.284274	0.423205	0.021423	-0.128645	0.219051	0.216015	0.482835	0.776461	0.0888031	0.608434	0.882104	0.353707	-0.162315	0.857965	0.782337	0.26176	0.696783	0.587601	0.850297	0.757265	-0.201109	0.217927	0.322039	0.465315	0.656646	0.426858	1	0.565621	-0.224878	0.732793	0.474727	0.685464	0.675124	0.394666	0.284391	-0.237296	0.633507
CYCS	0.606419	0.0745991	0.507163	0.176829	0.422971	-0.0424146	0.575269	0.673494	0.428931	0.596547	0.305372	0.606976	0.161443	0.436091	0.151453	-0.376183	0.537473	0.202241	0.37706	0.465584	0.03536	0.578605	0.64368	0.326358	0.0678297	0.481504	0.525694	0.31261	0.556876	0.375255	0.623458	0.638236	0.0942382	0.356301	0.454761	0.425329	0.678319	0.619969	0.565621	1	0.0543624	0.672693	0.703311	0.62551	0.529042	0.470944	0.32485	-0.046479	0.489384
NDUFA3	-0.0398258	0.406305	0.124538	0.304337	-0.327894	-0.0137779	-0.294976	-0.122395	0.213723	-0.102452	0.351977	-0.276435	-0.396501	-0.0629144	-0.321304	-0.376133	0.190801	-0.254247	-0.546832	-0.26888	0.172149	0.0962504	-0.25889	0.180857	0.0260047	-0.407152	-0.34272	0.00497253	-0.341546	-0.188372	-0.21471	0.0505613	0.73284	0.543435	0.26389	0.305007	0.112643	0.372476	-0.224878	0.0543624	1	-0.0945592	0.283235	0.152789	-0.274086	0.459292	0.412413	0.582535	0.132106
NDUFA4	0.656495	0.12339	0.268282	0.313674	0.506537	0.183989	0.740928	0.628381	0.487101	0.828353	0.3639	0.816032	0.270973	0.252528	-0.0879782	-0.2593	0.418053	0.0784751	0.504218	0.700266	0.256925	0.499153	0.771183	0.506049	-0.221448	0.647407	0.812856	0.316612	0.759469	0.56298	0.814474	0.702887	-0.0017141	0.465981	0.431468	0.691559	0.782692	0.711312	0.732793	0.672693	-0.0945592	1	0.679928	0.801146	0.699757	0.590235	0.508926	0.031046	0.800543
NDUFA6	0.490113	0.483208	0.379138	0.507746	0.129749	0.280391	0.592129	0.616321	0.713086	0.553028	0.674497	0.568786	-0.0964624	0.186419	-0.118721	-0.636425	0.758934	-0.272089	0.274445	0.367512	0.443321	0.381103	0.481504	0.697495	-0.236564	0.224674	0.60442	0.122263	0.572743	0.583847	0.660858	0.479502	0.526185	0.725221	0.842837	0.712609	0.87795	0.882145	0.474727	0.703311	0.283235	0.679928	1	0.757162	0.691883	0.820465	0.688294	0.343736	0.696339
NDUFA8	0.694914	0.469229	0.365243	0.580573	0.379047	0.380204	0.745017	0.647223	0.723046	0.800436	0.597908	0.74694	0.0646586	0.22887	-0.32152	-0.470267	0.613785	-0.214088	0.347266	0.668782	0.526086	0.472261	0.632542	0.663771	-0.396052	0.52475	0.764401	0.251304	0.687451	0.606833	0.809115	0.60564	0.230353	0.677317	0.604594	0.839361	0.844584	0.780158	0.685464	0.62551	0.152789	0.801146	0.757162	1	0.719136	0.786204	0.7206	0.316177	0.875318
NDUFA9	0.563979	0.374571	0.229398	0.511143	0.266515	0.451549	0.830891	0.715803	0.685901	0.675326	0.564335	0.794442	0.120725	0.20764	-0.0525933	-0.401526	0.615035	-0.175867	0.544728	0.646425	0.447051	0.335353	0.655807	0.699506	-0.375204	0.524829	0.84293	0.110076	0.829258	0.823746	0.859667	0.43794	0.0469851	0.457776	0.674634	0.588614	0.823984	0.605677	0.675124	0.529042	-0.274086	0.699757	0.691883	0.719136	1	0.60379	0.502259	0.133397	0.66209
NDUFAB1	0.418517	0.672095	0.242585	0.740245	-0.0144604	0.424799	0.474048	0.455569	0.761196	0.593324	0.814793	0.488135	-0.0640671	0.0166367	-0.429532	-0.594216	0.5987	-0.407586	0.0658121	0.308103	0.586921	0.231041	0.317574	0.81115	-0.433476	0.128109	0.461063	0.0120925	0.498175	0.523805	0.615376	0.43814	0.582965	0.868446	0.744636	0.863292	0.789187	0.803337	0.394666	0.470944	0.459292	0.590235	0.820465	0.786204	0.60379	1	0.868815	0.605366	0.781768
NDUFAF1	0.289196	0.683132	0.163627	0.747834	-0.015046	0.45982	0.426207	0.348917	0.694753	0.503978	0.780658	0.394206	-0.136938	-0.085383	-0.467187	-0.477885	0.574139	-0.493684	0.0151931	0.240022	0.652679	0.149581	0.18071	0.784156	-0.594444	0.0407392	0.434028	-0.0952669	0.467163	0.42249	0.516575	0.299778	0.545345	0.824777	0.651731	0.817928	0.679973	0.718508	0.284391	0.32485	0.412413	0.508926	0.688294	0.7206	0.502259	0.868815	1	0.595813	0.756621
NDUFB1	-0.0850083	0.723021	-0.232927	0.591858	-0.51399	0.478606	-0.0776233	-0.0612603	0.522447	-0.016749	0.568503	-0.109253	-0.370654	-0.278347	-0.540484	-0.487258	0.414251	-0.600513	-0.344191	-0.0883795	0.544909	-0.206329	-0.272306	0.552101	-0.305595	-0.428742	-0.0234066	-0.107641	-0.0244436	0.177458	0.012524	-0.20823	0.650015	0.708954	0.45635	0.494931	0.263756	0.449577	-0.237296	-0.046479	0.582535	0.031046	0.343736	0.316177	0.133397	0.605366	0.595813	1	0.317101
NDUFB2	0.606521	0.503326	0.299802	0.595311	0.297855	0.494506	0.660004	0.476916	0.637396	0.766135	0.634784	0.707251	0.104	0.0534393	-0.435051	-0.373299	0.539482	-0.288553	0.343528	0.57293	0.609757	0.304512	0.550361	0.693972	-0.502855	0.453257	0.730194	0.0760359	0.650915	0.597655	0.792729	0.504796	0.293107	0.680741	0.5317	0.884882	0.82237	0.737057	0.633507	0.489384	0.132106	0.800543	0.696339	0.875318	0.66209	0.781768	0.756621	0.317101	1
NDUFB3	0.454284	0.702473	0.193859	0.736429	-0.0106909	0.605286	0.546827	0.477825	0.780422	0.567153	0.780377	0.570916	-0.106907	-0.081113	-0.453527	-0.614076	0.674754	-0.423005	0.282553	0.450623	0.655663	0.228506	0.413589	0.82182	-0.500488	0.211048	0.63364	0.0120098	0.558563	0.659841	0.651328	0.306364	0.461497	0.777548	0.729752	0.807237	0.76228	0.762202	0.430929	0.443405	0.234648	0.62439	0.748254	0.793302	0.66369	0.819111	0.799577	0.531927	0.803929
NDUFB5	0.596039	0.164946	0.109908	0.267833	0.336096	0.273876	0.620401	0.561876	0.427442	0.624761	0.206281	0.662517	0.192237	0.269962	-0.147072	-0.245695	0.393531	0.136428	0.442877	0.729443	0.206824	0.405225	0.685609	0.406572	0.0153966	0.555834	0.71341	0.557877	0.611305	0.470171	0.622909	0.527558	-0.0588308	0.361388	0.337709	0.464514	0.546218	0.526932	0.554417	0.522145	-0.136848	0.705557	0.488785	0.681744	0.593165	0.45277	0.326503	0.125618	0.582172
NDUFB6	0.199992	0.661955	0.226456	0.673336	-0.110262	0.444588	0.413189	0.418757	0.696797	0.332651	0.670297	0.368893	-0.334611	0.0131196	-0.308507	-0.558559	0.685407	-0.488392	0.0837365	0.220181	0.568217	0.140927	0.188401	0.76452	-0.390952	-0.0330337	0.472427	0.0321408	0.404352	0.479546	0.449936	0.189632	0.617467	0.781484	0.77422	0.689566	0.682714	0.823028	0.186777	0.401242	0.404957	0.490575	0.786887	0.665042	0.520947	0.81162	0.829126	0.629697	0.633102
NDUFB8	0.384795	0.71141	0.269493	0.714444	-0.0407075	0.453383	0.404437	0.379919	0.721182	0.506886	0.840163	0.392372	-0.124877	-0.0326484	-0.436267	-0.592534	0.677705	-0.46204	0.0670733	0.224116	0.646678	0.177221	0.219757	0.759512	-0.467633	0.0474722	0.402845	-0.0922616	0.414168	0.441422	0.522582	0.337941	0.628208	0.882859	0.691035	0.843273	0.777493	0.787288	0.331556	0.461894	0.473108	0.523001	0.770636	0.756721	0.522838	0.877007	0.847215	0.56385	0.768513
NDUFB9	0.624577	0.145791	0.465581	0.251176	0.512222	0.0929107	0.672529	0.638845	0.431343	0.686947	0.253584	0.712531	0.048058	0.365588	-0.0541212	-0.347075	0.497287	0.0452472	0.3874	0.61646	0.205338	0.609469	0.711143	0.399635	-0.0675393	0.58883	0.669068	0.333229	0.555176	0.432798	0.685502	0.664517	0.193758	0.430193	0.462399	0.588888	0.759297	0.757967	0.675704	0.742121	0.119455	0.820384	0.70998	0.773673	0.542592	0.536038	0.423703	0.0305928	0.697895
NDUFC2	-0.311199	0.748188	-0.159468	0.647597	-0.541791	0.520606	-0.015751	0.0350722	0.554626	-0.152121	0.683862	-0.169854	-0.410335	-0.36262	-0.344125	-0.432535	0.543707	-0.745905	-0.122492	-0.276489	0.545716	-0.322771	-0.394618	0.63187	-0.472272	-0.555786	-0.0257397	-0.448841	0.0269261	0.198847	-0.0152136	-0.348756	0.635865	0.580124	0.612436	0.324747	0.264722	0.364143	-0.322513	-0.115677	0.333276	-0.109286	0.369881	0.144099	0.230134	0.48433	0.569383	0.687599	0.182301
NDUFS1	0.330572	-0.600074	0.201096	-0.383403	0.645102	-0.533244	0.139314	0.338849	-0.189578	0.308535	-0.379652	0.206002	0.505875	0.331479	0.4371	0.249328	-0.253457	0.650436	0.229647	0.274619	-0.558161	0.566272	0.415308	-0.385704	0.356783	0.465786	0.0203495	0.420122	0.127015	-0.13984	0.111521	0.571854	-0.474824	-0.373868	-0.313533	-0.192786	-0.0544205	-0.109884	0.296559	0.32691	-0.129556	0.224962	-0.112986	0.0143492	-0.107418	-0.245248	-0.347445	-0.576134	-0.0870121
NDUFS2	0.57504	0.439957	0.324934	0.584003	0.322522	0.553133	0.84847	0.670992	0.633283	0.737973	0.553248	0.860475	0.0981379	0.157638	-0.221201	-0.351001	0.52149	-0.190125	0.547699	0.674419	0.526927	0.335669	0.708038	0.728385	-0.45193	0.614181	0.8693	0.0954187	0.80791	0.812253	0.903199	0.464025	0.0846833	0.449445	0.628951	0.66962	0.808844	0.593809	0.733532	0.4964	-0.191554	0.741877	0.653755	0.7735	0.856633	0.642419	0.586888	0.139075	0.801426
NDUFS3	0.65096	0.504111	0.360467	0.606823	0.258799	0.46215	0.791121	0.64184	0.661144	0.773917	0.63028	0.834013	0.0341164	0.217224	-0.236147	-0.451781	0.576777	-0.194586	0.41291	0.665407	0.52709	0.398311	0.690865	0.759827	-0.394905	0.558067	0.80792	0.127021	0.728524	0.747823	0.879035	0.587602	0.236537	0.643836	0.681356	0.773266	0.869894	0.740027	0.766272	0.586471	0.0558321	0.778609	0.77195	0.858719	0.833064	0.79248	0.698497	0.263903	0.835206
NDUFS5	0.155373	0.69872	-0.0298526	0.646192	-0.258762	0.464132	0.330222	0.338704	0.723991	0.258032	0.771975	0.241306	-0.207864	-0.0602727	-0.276051	-0.618895	0.694053	-0.525655	0.00548234	0.110806	0.570054	0.0323493	0.0839633	0.757981	-0.333075	-0.174893	0.339198	-0.0674399	0.388446	0.507815	0.402598	0.0630986	0.650216	0.779661	0.80706	0.664874	0.710112	0.700388	0.0999522	0.344031	0.386131	0.386539	0.753671	0.541768	0.559443	0.784588	0.702557	0.719107	0.540878
NDUFS6	0.119482	0.784662	0.0732916	0.681891	-0.327846	0.575828	0.2701	0.24191	0.693673	0.231372	0.749245	0.245528	-0.315191	-0.114085	-0.402712	-0.619373	0.665265	-0.575743	-0.0103689	0.104037	0.655983	-0.0320608	0.0691224	0.769728	-0.348599	-0.197116	0.337421	-0.164303	0.287835	0.524842	0.380581	-0.0238593	0.729379	0.807038	0.770226	0.700412	0.665113	0.704407	0.0970618	0.278114	0.431229	0.357444	0.713985	0.54519	0.483837	0.786429	0.720985	0.74633	0.606183
NDUFV1	0.593981	0.512769	0.272387	0.663582	0.228618	0.543596	0.691853	0.490275	0.60159	0.777211	0.645893	0.773472	0.147462	0.0349408	-0.445461	-0.389126	0.390037	-0.205199	0.355515	0.60598	0.560304	0.295474	0.613729	0.732151	-0.492874	0.555192	0.682896	0.0377761	0.655729	0.680846	0.828432	0.513984	0.178785	0.566522	0.516429	0.782222	0.738871	0.557369	0.707773	0.416801	0.0444743	0.688342	0.577225	0.786048	0.698105	0.737156	0.657209	0.245713	0.841743
NDUFV2	0.637674	0.218371	0.385531	0.437773	0.466307	0.243001	0.881692	0.793949	0.583956	0.792256	0.434898	0.874297	0.121426	0.335994	-0.0130006	-0.365076	0.512325	0.00747847	0.540371	0.716663	0.280668	0.560165	0.823201	0.62214	-0.225344	0.681164	0.880751	0.29294	0.809538	0.702597	0.88087	0.683605	0.0681218	0.46125	0.619203	0.644942	0.859022	0.715481	0.82091	0.654676	-0.128716	0.847546	0.751804	0.829978	0.840733	0.634078	0.53749	0.0165815	0.740017
NDUFV3	0.336917	0.339424	0.223756	0.336419	-0.063246	0.0551499	0.16378	0.248524	0.385027	0.290577	0.395801	0.245129	-0.215434	0.170072	-0.233391	-0.462453	0.408462	-0.0405734	-0.151311	0.184187	0.187817	0.341569	0.259932	0.412472	0.0963275	-0.00497772	0.195336	0.246859	0.126316	0.194968	0.248556	0.415008	0.615764	0.713963	0.475359	0.558721	0.5103	0.748008	0.220537	0.4568	0.683813	0.47848	0.663396	0.491834	0.190252	0.670891	0.535635	0.465297	0.466342
SDHA	0.702461	-0.229311	0.344519	-0.00211943	0.687872	0.017266	0.738403	0.551469	0.129798	0.744715	-0.0541212	0.824914	0.384155	0.414899	0.0794733	0.0429994	0.00356973	0.390646	0.56347	0.804646	-0.062495	0.554914	0.863416	0.101726	-0.0635307	1	0.697508	0.408066	0.621275	0.46402	0.737639	0.705801	-0.461653	-0.0875037	0.0346745	0.250193	0.42496	0.196389	0.857965	0.481504	-0.407152	0.647407	0.224674	0.52475	0.524829	0.128109	0.0407392	-0.428742	0.453257
SDHB	0.640766	0.22076	0.268223	0.375811	0.435038	0.39846	0.869254	0.668765	0.528746	0.721965	0.351553	0.870837	0.12255	0.262288	-0.0716441	-0.257831	0.493428	-0.0211019	0.62602	0.792765	0.378215	0.410399	0.806526	0.56332	-0.277806	0.697508	1	0.293546	0.810917	0.749764	0.869434	0.497692	-0.10978	0.33087	0.498764	0.566329	0.741865	0.583723	0.782337	0.525694	-0.34272	0.812856	0.60442	0.764401	0.84293	0.461063	0.434028	-0.0234066	0.730194
SDHD	0.407057	-0.276001	0.0398109	-0.211976	0.341745	-0.236375	0.226514	0.286558	-0.0214721	0.211544	-0.25145	0.261721	0.164926	0.372949	0.180198	-0.0776614	-0.0302256	0.485328	0.115335	0.424712	-0.191651	0.422083	0.471188	-0.129034	0.438831	0.408066	0.293546	1	0.191585	0.122095	0.161937	0.392381	-0.211917	-0.0611649	-0.0348722	0.0290641	0.111052	0.136582	0.26176	0.31261	0.00497253	0.316612	0.122263	0.251304	0.110076	0.0120925	-0.0952669	-0.107641	0.0760359
UQCR10	0.500101	0.489575	0.0883859	0.635085	0.152328	0.564634	0.736716	0.561276	0.722867	0.691563	0.62362	0.743498	0.0636096	0.0194147	-0.322803	-0.46449	0.598595	-0.235084	0.460496	0.646121	0.538795	0.253827	0.607166	0.792277	-0.394976	0.422515	0.842002	0.172701	0.748949	0.73899	0.795959	0.407901	0.180839	0.634034	0.633973	0.748186	0.785513	0.725461	0.568796	0.472564	-0.0631994	0.797824	0.707343	0.793853	0.814627	0.713169	0.664652	0.370748	0.809057
UQCR11	-0.00600199	0.711156	0.0646334	0.594726	-0.426223	0.348893	-0.0792472	-0.0642722	0.460581	0.066845	0.608681	-0.0581555	-0.421693	-0.219717	-0.54619	-0.505798	0.436985	-0.533944	-0.353495	-0.134009	0.525281	-0.0922112	-0.20989	0.543847	-0.258067	-0.385257	-0.0646066	-0.181149	-0.105356	0.0960743	0.0411142	-0.00940903	0.852643	0.816253	0.499237	0.609917	0.363923	0.614397	-0.125256	0.0917171	0.804803	0.137177	0.504716	0.375771	0.061281	0.718124	0.677776	0.791464	0.427473
UQCRC1	0.755613	-0.0259941	0.384694	0.20533	0.571273	-0.0212423	0.626329	0.581476	0.306536	0.828306	0.246501	0.752229	0.353409	0.368698	-0.0599057	-0.117364	0.103219	0.331688	0.336353	0.672053	-0.0132008	0.663187	0.800403	0.28595	-0.0920405	0.764586	0.553243	0.33331	0.563266	0.413873	0.715758	0.866696	-0.132511	0.295139	0.202376	0.4802	0.561012	0.442816	0.821495	0.591997	0.0491999	0.726162	0.429844	0.634622	0.462753	0.469381	0.314833	-0.158437	0.603365
UQCRC2	0.648178	0.305029	0.387629	0.46947	0.433637	0.320025	0.846975	0.689155	0.606164	0.828637	0.507943	0.831859	0.144775	0.276624	-0.165184	-0.313055	0.461825	-0.0729177	0.498633	0.709742	0.33897	0.472128	0.715682	0.612897	-0.382758	0.660937	0.809129	0.169107	0.765649	0.685725	0.894089	0.654336	0.0543373	0.467729	0.557193	0.688106	0.800007	0.634934	0.772594	0.596775	-0.090312	0.786247	0.675138	0.815846	0.782038	0.634566	0.582555	0.0536938	0.775881
UQCRFS1	0.413349	0.75308	0.249911	0.777075	-0.0949877	0.558111	0.509826	0.455156	0.867191	0.546301	0.891299	0.471326	-0.146245	-0.0706232	-0.467754	-0.701635	0.708822	-0.529001	0.156474	0.309051	0.678886	0.178483	0.289257	0.851278	-0.541811	0.10952	0.514394	-0.0641708	0.522898	0.641597	0.641445	0.295561	0.557348	0.831209	0.825809	0.826968	0.79423	0.767483	0.354636	0.44468	0.346185	0.538665	0.809262	0.775271	0.673857	0.915277	0.84434	0.609717	0.763372
UQCRH	0.648321	0.238258	0.27248	0.423773	0.44196	0.21616	0.73786	0.544503	0.488548	0.868119	0.502509	0.765548	0.281679	0.194482	-0.259962	-0.258638	0.351293	-0.0260906	0.359018	0.650551	0.310201	0.460256	0.696243	0.552785	-0.362037	0.642145	0.733034	0.197799	0.721136	0.512039	0.827486	0.697507	0.0804502	0.549521	0.413556	0.779255	0.778429	0.616415	0.792893	0.578877	0.00420831	0.852128	0.627538	0.844638	0.646572	0.670708	0.61816	0.109959	0.875577
UQCRQ	0.394829	0.571551	0.296118	0.590617	0.0203062	0.256917	0.389156	0.388379	0.657741	0.509836	0.709782	0.398605	-0.190962	0.0616273	-0.363967	-0.592621	0.611557	-0.353812	0.014148	0.238804	0.476749	0.326199	0.288602	0.662204	-0.305897	0.0851445	0.374952	0.0361312	0.343349	0.366038	0.49256	0.462577	0.685311	0.849525	0.694506	0.804284	0.761122	0.874185	0.349719	0.522427	0.613086	0.59275	0.836482	0.737221	0.440067	0.887472	0.794962	0.537771	0.730478
EMB	0.605127	-0.358818	0.521988	-0.160624	0.701761	-0.357409	0.509994	0.612029	0.0703817	0.578206	-0.120708	0.588873	0.314925	0.537276	0.323437	-0.0125448	0.069131	0.522311	0.350438	0.546283	-0.325296	0.781478	0.754619	-0.0531559	0.200224	0.712627	0.431326	0.457298	0.4399	0.177241	0.502289	0.793586	-0.247898	-0.0424243	0.0799434	0.137459	0.389009	0.315528	0.661624	0.691882	-0.0488353	0.59222	0.341987	0.420964	0.280385	0.13916	0.0274022	-0.437052	0.284591
HAGH	0.428362	0.684498	0.258087	0.765755	0.0565607	0.647164	0.618722	0.434667	0.653429	0.646007	0.693235	0.646717	-0.0320884	0.0123893	-0.498075	-0.400026	0.43291	-0.44067	0.240076	0.520513	0.645729	0.16171	0.417003	0.79956	-0.59181	0.379482	0.590104	-0.12174	0.548176	0.634903	0.725606	0.352287	0.299334	0.63387	0.596926	0.756899	0.688824	0.557826	0.576932	0.276933	0.148649	0.532732	0.545709	0.756238	0.654219	0.760257	0.725786	0.433791	0.776051
HAGHL	0.705118	-0.263385	0.363792	-0.0628035	0.769699	-0.0600804	0.632708	0.5214	0.127372	0.749021	-0.016599	0.726506	0.543564	0.36471	0.134133	0.0410398	0.033126	0.366564	0.496844	0.654495	-0.0112033	0.532803	0.762524	0.0337432	-0.110637	0.858737	0.594303	0.307637	0.618865	0.353113	0.679677	0.713236	-0.433209	-0.0809241	0.0107472	0.295087	0.435746	0.174228	0.796482	0.525547	-0.348155	0.6253	0.257091	0.526936	0.455031	0.14396	0.0455553	-0.451592	0.469772
LDHA	0.064692	0.644663	0.217584	0.64614	-0.278822	0.283461	0.196177	0.332405	0.678099	0.208067	0.82451	0.102448	-0.230872	-0.0992353	-0.222159	-0.653782	0.598852	-0.500678	-0.089931	-0.123898	0.434392	0.072224	-0.0511727	0.67532	-0.378503	-0.238924	0.0915033	-0.203604	0.24155	0.313078	0.271866	0.142627	0.709381	0.714653	0.77627	0.531746	0.573919	0.587809	0.0281618	0.363665	0.534576	0.162889	0.69744	0.427159	0.370062	0.747432	0.705295	0.549779	0.381403
LDHB	0.702583	0.350074	0.365114	0.495183	0.439878	0.275507	0.735922	0.644382	0.630893	0.820564	0.565935	0.749037	0.17335	0.184351	-0.214447	-0.423118	0.530774	-0.101933	0.377593	0.609277	0.426348	0.528644	0.680437	0.633376	-0.367634	0.549874	0.746011	0.281506	0.720812	0.59046	0.824763	0.691702	0.192417	0.595737	0.596439	0.803914	0.844017	0.768663	0.701766	0.641166	0.12793	0.865987	0.773005	0.879634	0.698245	0.762745	0.687406	0.186573	0.860222
LDHC	0.214326	0.580384	0.196115	0.593359	-0.101328	0.421892	0.507943	0.532569	0.776967	0.324693	0.736388	0.375746	-0.152166	0.0284386	-0.0801765	-0.665344	0.667769	-0.463462	0.224265	0.204323	0.479764	0.191606	0.230268	0.702197	-0.424264	0.0459011	0.445877	-0.0923647	0.514221	0.676978	0.527252	0.103163	0.408795	0.528251	0.842101	0.502338	0.697858	0.548926	0.242469	0.408191	0.11751	0.311938	0.690288	0.522975	0.671032	0.608854	0.574312	0.402849	0.431439
LDHD	0.0394351	0.804065	0.124771	0.632364	-0.449849	0.514732	-0.100518	-0.0393466	0.562029	-0.0392372	0.697713	-0.125016	-0.423705	-0.252306	-0.574491	-0.545469	0.572838	-0.644375	-0.242427	-0.197283	0.670266	-0.192132	-0.309983	0.53486	-0.379699	-0.453383	-0.0610592	-0.275613	-0.0975708	0.138711	0.00895403	-0.19061	0.730837	0.715333	0.495456	0.488346	0.289122	0.470507	-0.231991	0.0601607	0.62186	-0.0446354	0.423354	0.321331	0.0950767	0.597568	0.646446	0.705875	0.349659
MRS2	0.170569	-0.681225	0.158139	-0.511834	0.558335	-0.572684	0.0491073	0.0732476	-0.429904	0.130956	-0.580229	0.0730561	0.392618	0.462449	0.382071	0.59638	-0.483149	0.587885	0.0343367	0.229784	-0.586535	0.344492	0.220751	-0.531502	0.272162	0.416125	-0.0470589	0.273913	0.00960405	-0.299657	-0.0188806	0.389274	-0.633263	-0.481398	-0.537644	-0.370702	-0.279511	-0.324265	0.246821	0.0397778	-0.268709	0.033018	-0.3648	-0.152119	-0.179498	-0.396146	-0.402759	-0.576603	-0.228558
PER2	0.11229	-0.23721	0.0664665	-0.108206	0.429979	-0.195381	0.229071	0.107444	-0.102882	0.250376	-0.0777398	0.0931665	0.419715	0.268671	0.183988	0.418225	-0.15064	0.136148	0.143813	0.0706494	-0.0683527	0.00349946	0.0380992	-0.15032	-0.152795	0.260696	0.0585956	-0.101136	0.249518	-0.117304	0.180013	0.198813	-0.443144	-0.213401	-0.215155	-0.0123951	0.0219862	-0.249194	0.231801	0.0758141	-0.357967	0.0361584	-0.129747	0.054149	0.115241	-0.113662	-0.0823009	-0.344015	0.0157424
PFKFB2	0.521716	-0.418403	0.277467	-0.184528	1	-0.271993	0.546289	0.495562	0.0171159	0.583431	-0.218009	0.523036	0.552778	0.3885	0.274745	0.23213	0.000122712	0.398532	0.40196	0.472455	-0.118222	0.59114	0.581194	-0.127005	-0.0612158	0.687872	0.435038	0.341745	0.539555	0.0831918	0.454222	0.618981	-0.495414	-0.208811	-0.126872	0.133557	0.284966	0.128415	0.564379	0.422971	-0.327894	0.506537	0.129749	0.379047	0.266515	-0.0144604	-0.015046	-0.51399	0.297855
PNKD	0.717757	-0.284302	0.28372	-0.0333458	0.781731	-0.0717786	0.74712	0.691075	0.2395	0.734478	0.00506023	0.771124	0.467206	0.371916	0.26521	-0.0674944	0.206006	0.418859	0.61039	0.714633	-0.0765196	0.668031	0.870802	0.114896	0.00231604	0.850209	0.73104	0.468936	0.72271	0.421985	0.704511	0.734827	-0.427075	-0.0484772	0.141263	0.259478	0.524141	0.313369	0.784206	0.619371	-0.404485	0.715747	0.373901	0.550853	0.567404	0.144399	0.0607615	-0.438862	0.446129
SLC16A3	0.332909	0.0677734	0.580983	0.0846903	0.308022	-0.0774219	0.221604	0.286712	0.18602	0.350913	0.169801	0.325356	-0.0774021	0.174755	-0.0327265	-0.270573	0.247937	0.0794128	0.280306	0.157849	0.075934	0.377874	0.334902	0.171543	-0.0144148	0.272001	0.187454	0.115133	0.146273	0.109301	0.278183	0.441613	0.303911	0.257757	0.277659	0.287119	0.384481	0.476895	0.294701	0.53393	0.334583	0.397261	0.487421	0.372805	0.114544	0.35124	0.277755	-0.123838	0.342698
SLC16A7	0.41151	-0.695536	0.123769	-0.476655	0.746137	-0.474553	0.365914	0.340826	-0.254716	0.42065	-0.443603	0.381944	0.618759	0.399633	0.472307	0.404169	-0.298569	0.639462	0.389684	0.459667	-0.514481	0.491295	0.561612	-0.395367	0.22627	0.701573	0.298765	0.3829	0.371369	-0.00635716	0.303785	0.553053	-0.750332	-0.489053	-0.359036	-0.197636	0.00300871	-0.199262	0.528287	0.282338	-0.564262	0.335554	-0.154976	0.0756636	0.139081	-0.331655	-0.399142	-0.711139	-0.0126965
SLC16A8	-0.659031	0.406171	-0.290932	0.254065	-0.633269	0.262353	-0.515151	-0.485556	-0.0688271	-0.521649	0.171349	-0.521838	-0.487858	-0.479353	-0.333998	-0.00710198	-0.0640493	-0.456244	-0.361972	-0.573728	0.238092	-0.541379	-0.66576	0.141735	-0.175198	-0.687372	-0.463419	-0.44303	-0.512712	-0.197905	-0.493504	-0.63796	0.51211	0.165817	0.034419	-0.0608087	-0.280239	-0.117476	-0.617434	-0.541342	0.39991	-0.45094	-0.195666	-0.340061	-0.39786	0.00384806	0.15412	0.483154	-0.18191
TIGAR	0.602919	-0.39362	0.26385	-0.198265	0.667139	-0.214817	0.499966	0.601231	0.178705	0.564559	-0.0944212	0.577153	0.551579	0.340083	0.348699	-0.110905	0.147973	0.498452	0.498443	0.54042	-0.24958	0.599285	0.723434	-0.0390829	0.194443	0.653984	0.499291	0.505212	0.568004	0.281755	0.491236	0.671545	-0.391968	-0.110752	0.0863507	0.108722	0.350154	0.238779	0.548243	0.628809	-0.33305	0.575724	0.314099	0.37441	0.404842	0.0609874	-0.0847914	-0.43625	0.24671
[truncated: 39 more columns]

## Sheet: Figure2C
Spearman's correlation between pair of energy mean gene expression maps. pspin is the non-parametric pvalue calculated using 10,000 spatial autocorrelation preserving permutations.
rho	glycolysis	ppp	tca	oxphos	lactate
glycolysis	1	0.0974832	0.752182	0.88746	0.769545
ppp		1	0.475284	0.0522744	0.487685
tca			1	0.737494	0.802196
oxphos				1	0.730109
lactate					1
pspin	glycolysis	ppp	tca	oxphos	lactate
glycolysis	9.999e-05	0.79532	9.999e-05	9.999e-05	9.999e-05
ppp		9.999e-05	0.050395	0.909709	0.0389961
tca			9.999e-05	9.999e-05	9.999e-05
oxphos				9.999e-05	9.999e-05
lactate					9.999e-05

## Sheet: Figure_2D
Schaefer-400 Region	glycolysis	ppp	tca	oxphos	lactate
7Networks_LH_Vis_1	-1.93477	-0.0641478	-1.21319	-2.39845	-2.95168
7Networks_LH_Vis_2	-1.70246	-1.89015	-1.46799	-1.71118	-2.61188
7Networks_LH_Vis_3	-1.03289	-0.956294	-0.57346	-1.86264	-1.91594
7Networks_LH_Vis_4	-0.623465	0.927141	0.155567	-0.502848	-0.649312
7Networks_LH_Vis_5	-1.33317	0.520592	-0.951502	-1.74682	-0.732381
7Networks_LH_Vis_6	-0.96753	0.836054	-0.503207	-1.11943	-0.190672
7Networks_LH_Vis_7	-3.0953	-0.0647149	-1.70512	-2.94944	-3.43595
7Networks_LH_Vis_8	-1.64732	-0.503911	-1.29724	-1.03994	-0.510408
7Networks_LH_Vis_9	-1.345	1.85275	-0.344394	-2.24011	-0.340283
7Networks_LH_Vis_10	-2.02749	1.56619	-1.01489	-2.57177	-1.95676
7Networks_LH_Vis_11	-1.87748	2.03882	-0.88673	-2.18889	-0.518316
7Networks_LH_Vis_12	-0.980462	1.81261	-0.344864	-1.21316	0.383701
7Networks_LH_Vis_13	-1.0401	0.125769	-0.788735	-0.897712	-1.83636
7Networks_LH_Vis_14	0.271594	1.26739	0.631153	-0.310014	0.681274
7Networks_LH_Vis_15	-1.14482	2.49033	0.0435377	-1.37806	0.695428
7Networks_LH_Vis_16	-1.16056	0.813663	-0.491132	-0.612816	-0.536848
7Networks_LH_Vis_17	-1.71902	-0.00029092	-1.665	-1.74675	-0.437743
7Networks_LH_Vis_18	-1.30014	2.33361	-0.00598579	-1.84679	0.458383
7Networks_LH_Vis_19	-1.07778	1.1521	-0.231838	-1.36875	-0.233183
7Networks_LH_Vis_20	-1.58328	-0.111225	-1.0269	-1.57602	-1.67741
7Networks_LH_Vis_21	-1.83949	3.24843	-0.264442	-1.41389	0.284842
7Networks_LH_Vis_22	-2.30406	1.46095	-1.57294	-1.91852	-0.742049
7Networks_LH_Vis_23	-0.542219	0.543917	-0.384561	-0.274369	-0.182682
7Networks_LH_Vis_24	-1.19606	1.33727	-0.165137	-1.2529	-0.0383692
7Networks_LH_Vis_25	-1.13426	1.43681	0.179849	-1.00984	-0.168911
7Networks_LH_Vis_26	-0.798375	1.24351	-0.22839	-0.840946	-0.210154
7Networks_LH_Vis_27	-1.43087	0.815279	-0.4401	-1.46885	-0.353951
7Networks_LH_Vis_28	-1.01968	0.622184	-0.320943	-0.633491	-0.117053
7Networks_LH_Vis_29	-0.26413	1.39568	0.332376	-0.153285	0.115642
7Networks_LH_Vis_30	-0.339913	1.29061	0.579084	0.184197	0.25611
7Networks_LH_Vis_31	-0.32509	0.715589	0.353333	-0.088648	-0.225261
7Networks_LH_SomMot_1	-0.830156	-0.737683	-0.757864	-0.720359	-0.787733
7Networks_LH_SomMot_2	-0.98848	-0.782976	-0.368498	-0.35419	-0.740322
7Networks_LH_SomMot_3	-2.98574	-1.1407	-2.40982	-2.80335	-1.68178
7Networks_LH_SomMot_4	0.0759342	-0.533821	-1.19571	-0.16626	-0.333308
7Networks_LH_SomMot_5	-1.77381	0.295104	-1.17619	-1.49801	-0.694905
7Networks_LH_SomMot_6	-0.40036	0.428119	0.152233	-0.111993	-0.486221
7Networks_LH_SomMot_7	-1.70131	0.86303	-0.891383	-1.49622	-0.376644
7Networks_LH_SomMot_8	0.0268179	0.368389	-0.32569	-0.152999	0.267643
7Networks_LH_SomMot_9	1.24242	0.360766	0.800149	0.910533	0.647073
7Networks_LH_SomMot_10	0.147989	1	0.547442	0.377484	0.948037
7Networks_LH_SomMot_11	0.000711869	0.327721	0.352382	0.33003	0.375705
7Networks_LH_SomMot_12	0.912357	0.388032	1.07336	1.09744	0.741546
7Networks_LH_SomMot_13	0.435606	0.0766979	1.17976	0.838125	0.359445
7Networks_LH_SomMot_14	0.600306	1.05128	1.0637	0.468164	0.864942
7Networks_LH_SomMot_15	0.36673	-0.328278	1.07102	0.88752	0.611592
7Networks_LH_SomMot_16	0.202099	0.299938	1.09354	0.704539	1.09035
7Networks_LH_SomMot_17	0.189815	0.81137	0.999607	0.712599	1.00094
7Networks_LH_SomMot_18	1.20871	-0.488401	0.225078	0.623909	1.1386
7Networks_LH_SomMot_19	0.354144	1.10642	1.11398	0.781572	1.38997
7Networks_LH_SomMot_20	0.825704	1.44208	1.6971	1.18965	1.4861
7Networks_LH_SomMot_21	2.3334	1.71398	2.81786	2.04066	2.29235
7Networks_LH_SomMot_22	0.141017	0.584897	0.850582	0.633696	0.789406
7Networks_LH_SomMot_23	0.320944	1.15451	0.723479	0.0562345	0.774777
7Networks_LH_SomMot_24	1.2211	0.767594	1.87284	0.803078	1.23019
7Networks_LH_SomMot_25	1.59761	-0.722126	0.737961	1.01547	1.28707
7Networks_LH_SomMot_26	1.5498	0.861048	2.20618	1.75676	2.16989
7Networks_LH_SomMot_27	0.479567	0.335843	0.543648	0.37563	0.598433
7Networks_LH_SomMot_28	1.90286	1.09858	2.41407	1.34088	2.2305
7Networks_LH_SomMot_29	1.61376	1.00198	1.72713	1.19077	1.45873
7Networks_LH_SomMot_30	2.40875	-0.349142	2.20109	1.4002	1.89007
7Networks_LH_SomMot_31	1.98881	1.16772	2.83923	2.01229	2.09001
7Networks_LH_SomMot_32	0.0341455	1.47134	0.807874	0.168037	0.547933
7Networks_LH_SomMot_33	1.31305	1.19363	2.14535	1.83634	1.78217
7Networks_LH_SomMot_34	1.14175	-0.250522	1.3244	1.29434	1.19796
7Networks_LH_SomMot_35	1.73246	1.70952	2.6326	1.87928	1.99994
7Networks_LH_SomMot_36	0.231508	0.581919	0.619195	-0.213333	0.18432
7Networks_LH_SomMot_37	1.93117	0.762193	3.11149	2.38289	1.68626
7Networks_LH_DorsAttn_Post_1	0.474493	-0.364011	0.174827	-0.0110741	-1.18629
7Networks_LH_DorsAttn_Post_2	-1.12683	-0.578723	-1.335	-1.39989	-1.02774
7Networks_LH_DorsAttn_Post_3	-1.4277	-0.103156	-0.814424	-1.22771	-0.674532
7Networks_LH_DorsAttn_Post_4	-0.57253	-0.506724	-0.299286	-0.248267	-0.61043
7Networks_LH_DorsAttn_Post_5	-1.31346	0.450724	-0.52117	-1.993	-0.638763
7Networks_LH_DorsAttn_Post_6	1.5745	-0.0621121	1.96231	1.41549	0.765649
7Networks_LH_DorsAttn_Post_7	-0.689607	1.25239	-0.363906	-0.587757	-0.0443148
7Networks_LH_DorsAttn_Post_8	1.02136	0.519294	1.43722	0.960874	0.8984
7Networks_LH_DorsAttn_Post_9	0.537378	0.354944	0.983375	0.363253	0.361189
7Networks_LH_DorsAttn_Post_10	0.219376	1.16005	0.698816	0.218732	0.4356
7Networks_LH_DorsAttn_Post_11	1.05979	0.842287	0.887859	0.801531	0.477131
7Networks_LH_DorsAttn_Post_12	0.284278	0.83801	1.01287	0.434274	0.103635
7Networks_LH_DorsAttn_Post_13	0.93109	1.48513	1.43181	0.518166	0.902801
7Networks_LH_DorsAttn_Post_14	0.771107	1.44482	1.03647	0.9773	1.08687
7Networks_LH_DorsAttn_Post_15	-0.220129	0.136323	0.308178	0.0802883	-0.239681
7Networks_LH_DorsAttn_Post_16	-0.033085	0.801412	0.429089	0.157127	0.308372
7Networks_LH_DorsAttn_Post_17	0.076781	0.461248	0.581658	0.313656	0.32977
7Networks_LH_DorsAttn_FEF_1	0.786991	-0.127928	0.754818	1.08559	1.19491
7Networks_LH_DorsAttn_FEF_2	0.878143	-0.660463	0.7293	0.756173	0.76695
7Networks_LH_DorsAttn_FEF_3	1.25158	-0.436615	1.11331	1.16403	1.2769
7Networks_LH_DorsAttn_FEF_4	1.38524	0.26659	1.1338	1.52166	1.24016
7Networks_LH_DorsAttn_PrCv_1	1.14609	0.0110093	0.585564	1.10664	1.14569
7Networks_LH_DorsAttn_PrCv_2	0.628252	-0.300944	0.474438	1.37476	1.37673
7Networks_LH_SalVentAttn_ParOper_1	-1.22577	-0.695323	-1.04861	-0.807029	-0.892748
7Networks_LH_SalVentAttn_ParOper_2	0.0763976	0.402642	0.0822583	0.0723921	0.204549
7Networks_LH_SalVentAttn_ParOper_3	0.281536	-0.675617	0.834167	0.83832	-0.163636
7Networks_LH_SalVentAttn_ParOper_4	1.13148	-0.487537	1.30476	0.610872	0.0192777
7Networks_LH_SalVentAttn_TempOcc_1	0.0841176	-0.405885	-0.209909	-0.195667	-0.461079
7Networks_LH_SalVentAttn_FrOperIns_1	0.173598	-2.2193	-0.636856	0.0338572	-1.72728
7Networks_LH_SalVentAttn_FrOperIns_2	-3.03896	-1.92044	-3.10198	-2.27558	-2.13143
7Networks_LH_SalVentAttn_FrOperIns_3	0.536194	0.0919449	-0.501413	0.0586717	-0.112129
7Networks_LH_SalVentAttn_FrOperIns_4	-2.52282	-2.36766	-2.73444	-2.10474	-1.82764
7Networks_LH_SalVentAttn_FrOperIns_5	0.126488	-0.76951	-0.807934	-0.378903	-0.437257
7Networks_LH_SalVentAttn_FrOperIns_6	-1.08936	-1.01601	-1.89666	-0.862163	-1.36146
7Networks_LH_SalVentAttn_FrOperIns_7	1.14691	-0.543661	-0.261883	0.588992	0.549547
7Networks_LH_SalVentAttn_FrOperIns_8	0.342753	-1.02567	-0.526129	0.524859	-0.326294
7Networks_LH_SalVentAttn_FrOperIns_9	1.24259	0.335056	0.177503	1.48279	1.05633
7Networks_LH_SalVentAttn_PFCl_1	0.336878	-0.486537	-0.595829	-0.489323	0.37997
7Networks_LH_SalVentAttn_Med_1	0.14884	-0.663385	-0.824914	-0.415007	-0.908213
7Networks_LH_SalVentAttn_Med_2	1.17839	-0.475772	-0.0673028	0.174881	0.615817
7Networks_LH_SalVentAttn_Med_3	0.251567	0.227449	-0.171719	-0.612346	-0.129109
7Networks_LH_SalVentAttn_Med_4	0.685583	-0.165148	-0.642997	0.947418	0.242919
7Networks_LH_SalVentAttn_Med_5	-1.42788	0.890858	-0.85764	-1.64072	-0.612374
7Networks_LH_SalVentAttn_Med_6	-0.22125	0.213498	0.357835	-0.345862	-0.0235528
7Networks_LH_SalVentAttn_Med_7	0.891284	0.493907	1.23114	1.45997	0.973815
7Networks_LH_Limbic_OFC_1	-0.854761	-1.06426	-0.993869	-0.0416156	-1.48139
7Networks_LH_Limbic_OFC_2	-0.0330522	-0.993745	-0.745252	0.22914	-0.577843
7Networks_LH_Limbic_OFC_3	-0.23204	-0.629772	-0.956006	-0.0343446	-0.564536
7Networks_LH_Limbic_OFC_4	-0.0981135	-0.265421	-0.734163	0.384569	-1.69455
7Networks_LH_Limbic_OFC_5	0.0782804	-0.153615	-0.979384	-0.0910167	-0.221387
7Networks_LH_Limbic_TempPole_1	0.177623	-2.22921	0.273389	0.486116	-1.31501
7Networks_LH_Limbic_TempPole_2	-1.68398	-2.80287	-1.16283	0.181702	-2.85358
7Networks_LH_Limbic_TempPole_3	-0.919003	-2.29858	-0.369182	0.319799	-1.62867
7Networks_LH_Limbic_TempPole_4	-0.5145	-2.0117	-0.952071	-0.493941	-1.20462
7Networks_LH_Limbic_TempPole_5	-0.00924605	-2.42027	-0.803486	0.287788	-1.37995
7Networks_LH_Limbic_TempPole_6	0.38064	-2.43398	0.0370175	0.449015	-1.00347
7Networks_LH_Limbic_TempPole_7	-1.95317	-2.92178	-1.93091	-1.06432	-3.04097
7Networks_LH_Limbic_TempPole_8	-1.57138	-0.583242	-1.06891	-0.977275	-2.03701
7Networks_LH_Cont_Par_1	0.244285	0.599937	0.540231	-0.123708	0.068512
7Networks_LH_Cont_Par_2	1.19127	-0.0366608	1.33441	0.610284	0.625689
7Networks_LH_Cont_Par_3	0.227077	0.171389	0.617921	0.295338	0.302263
7Networks_LH_Cont_Par_4	-0.230036	0.776535	0.544122	0.0991733	0.0515561
7Networks_LH_Cont_Par_5	0.111442	0.725189	0.914274	0.0319611	0.405424
7Networks_LH_Cont_Par_6	0.971042	-0.859757	1.1082	0.172751	0.137503
7Networks_LH_Cont_Temp_1	-0.306077	-0.688278	-0.741568	-0.617811	-0.938937
7Networks_LH_Cont_OFC_1	-0.248612	-0.264124	-1.06763	-0.445837	-0.469301
7Networks_LH_Cont_PFCl_1	-0.658621	-0.508742	-1.29893	-0.195038	-0.364335
7Networks_LH_Cont_PFCl_2	1.32453	0.179597	0.189267	0.680778	1.09866
7Networks_LH_Cont_PFCl_3	0.41213	0.0768724	-0.78667	0.212893	0.322632
7Networks_LH_Cont_PFCl_4	-0.243212	-0.04361	-0.901047	-0.703883	-0.111857
7Networks_LH_Cont_PFCl_5	1.40185	0.222241	0.0578544	1.04697	0.957229
7Networks_LH_Cont_PFCl_6	0.377897	0.201814	-0.150439	0.651727	0.854373
7Networks_LH_Cont_PFCl_7	0.327383	-0.382124	-0.0255155	0.760273	1.02906
7Networks_LH_Cont_PFCl_8	0.47925	-0.410192	-0.29287	0.200649	0.788361
7Networks_LH_Cont_PFCv_1	-0.837723	-1.93155	-1.80274	-0.403364	-1.14581
7Networks_LH_Cont_pCun_1	0.136022	1.44242	0.473781	0.121466	0.511404
7Networks_LH_Cont_pCun_2	0.41567	0.620549	0.330329	-0.312563	0.0516324
7Networks_LH_Cont_Cing_1	-0.210964	-1.60416	-0.371433	0.0472675	-1.38034
7Networks_LH_Cont_Cing_2	-0.229326	0.725233	-0.122441	-0.201682	0.411777
7Networks_LH_Cont_PFCmp_1	0.269076	0.529218	-0.0386544	0.444591	0.941739
7Networks_LH_Default_Temp_1	-0.913932	-1.96431	-1.37407	-1.18316	-1.54999
7Networks_LH_Default_Temp_2	-0.363676	-0.754991	-0.876974	-0.616694	-1.399
7Networks_LH_Default_Temp_3	-0.536238	-1.27766	-0.695621	-0.272016	-0.950443
7Networks_LH_Default_Temp_4	-0.364035	-1.51016	-1.13593	-0.247716	-1.36811
7Networks_LH_Default_Temp_5	-0.137843	-1.57688	-0.328556	0.199325	-1.30428
7Networks_LH_Default_Temp_6	0.118223	0.2977	-0.261405	-0.228414	-0.334359
7Networks_LH_Default_Temp_7	-0.224004	-0.389496	-0.745202	-0.773448	-0.638684
7Networks_LH_Default_Temp_8	-0.689252	-0.379875	-0.789309	-1.43193	-0.876799
7Networks_LH_Default_Temp_9	0.0416978	0.625035	-0.174043	0.195284	-0.0899547
7Networks_LH_Default_Temp_10	-0.506883	-0.0545744	-0.304455	-1.06763	-0.797276
7Networks_LH_Default_Par_1	-0.621878	-0.599364	-0.190619	-0.175721	-0.234307
7Networks_LH_Default_Par_2	-0.505856	-0.658751	-0.198942	-0.442612	-0.689128
7Networks_LH_Default_Par_3	-0.843637	0.25242	-0.671856	-0.459061	0.0068825
7Networks_LH_Default_Par_4	0.276275	0.086118	0.0615466	0.320981	0.169452
7Networks_LH_Default_Par_5	-0.0145819	-0.0452504	0.30371	0.180741	0.0231953
7Networks_LH_Default_Par_6	-0.223025	0.537721	0.322305	-0.0724126	0.0288364
7Networks_LH_Default_Par_7	-0.362758	0.252505	0.311903	0.186112	0.227145
7Networks_LH_Default_PFC_1	-0.501545	-0.969737	-1.34327	0.179566	-0.748637
7Networks_LH_Default_PFC_2	-0.22533	-0.0711461	-0.824693	-0.153966	0.238957
7Networks_LH_Default_PFC_3	0.230738	-0.621288	-0.938627	0.583128	0.0330689
7Networks_LH_Default_PFC_4	0.471355	-0.146647	-0.705152	0.0918303	-0.651143
7Networks_LH_Default_PFC_5	1.52016	0.445239	0.374435	2.12141	1.11491
7Networks_LH_Default_PFC_6	0.130413	-0.247994	-0.817513	0.0267037	-0.182683
7Networks_LH_Default_PFC_7	0.958676	1.09731	0.516762	1.62196	1.15449
7Networks_LH_Default_PFC_8	1.11646	-0.273508	-0.222935	0.995118	0.282529
7Networks_LH_Default_PFC_9	0.970275	-0.461979	-0.515834	0.320609	-0.502778
7Networks_LH_Default_PFC_10	1.11434	0.0120588	0.504296	1.46457	1.6011
7Networks_LH_Default_PFC_11	0.410306	-0.483827	-0.572696	0.334466	0.00654888
7Networks_LH_Default_PFC_12	-0.176182	-0.577908	-0.704952	0.0357016	-1.42041
7Networks_LH_Default_PFC_13	0.278303	-0.378963	-0.143482	-0.292697	-0.327382
7Networks_LH_Default_PFC_14	-0.404168	-0.624429	-0.752635	-0.66903	-0.219673
7Networks_LH_Default_PFC_15	0.131251	-0.621816	-0.575091	-0.115458	-0.0264142
7Networks_LH_Default_PFC_16	0.918581	-0.437784	-0.0839052	0.612362	1.45179
7Networks_LH_Default_PFC_17	0.544249	-0.385679	0.192306	1.1729	1.10485
7Networks_LH_Default_PFC_18	0.645154	-1.18588	-0.164386	0.0982694	0.456984
7Networks_LH_Default_PFC_19	0.186234	-1.46666	-0.0968015	0.61213	-0.13104
7Networks_LH_Default_PFC_20	0.313899	-1.52433	-0.0488701	1.07923	0.748321
7Networks_LH_Default_PFC_21	0.9	0.0082537	0.599981	1.17725	1.20425
7Networks_LH_Default_PFC_22	-0.168514	-0.639054	-0.723056	0.0778422	0.177814
7Networks_LH_Default_PFC_23	-0.0282683	-0.656466	-0.0540333	0.0765268	0.163959
7Networks_LH_Default_PFC_24	1.51951	0.245754	1.49505	2.13022	0.923768
7Networks_LH_Default_pCunPCC_1	-0.414589	0.602527	-0.156214	-0.56778	-0.264237
7Networks_LH_Default_pCunPCC_2	-1.05929	0.01883	-1.07073	-1.43747	-0.284459
7Networks_LH_Default_pCunPCC_3	-0.652874	0.338215	-0.615161	-0.855882	-0.140737
7Networks_LH_Default_pCunPCC_4	-0.720549	0.377761	-0.599759	-1.39328	-0.167335
7Networks_LH_Default_pCunPCC_5	-1.07521	0.646131	-0.383887	-0.777219	-0.251431
7Networks_LH_Default_pCunPCC_6	-0.955311	-0.0644378	-1.03738	-0.934578	-0.410003
7Networks_LH_Default_pCunPCC_7	-0.604604	-0.0939217	-0.713761	-0.981506	0.222698
7Networks_LH_Default_pCunPCC_8	0.347384	-0.220786	0.115615	-0.339169	0.245446
7Networks_LH_Default_pCunPCC_9	0.835793	0.0647635	0.0285972	0.691292	0.589387
7Networks_LH_Default_pCunPCC_10	-0.487547	0.407333	-0.321847	-1.00039	-0.237365
7Networks_LH_Default_pCunPCC_11	-0.157531	0.45331	-0.0884375	-0.533309	0.294883
7Networks_RH_Vis_1	-0.661622	-1.21966	-0.908404	-0.754538	-1.77517
7Networks_RH_Vis_2	-1.66219	-2.10155	-1.48058	-1.54243	-2.82973
7Networks_RH_Vis_3	-1.17742	-0.806752	-0.703961	-1.49194	-1.9397
7Networks_RH_Vis_4	-1.36033	-0.185494	-0.948407	-1.44261	-0.748419
7Networks_RH_Vis_5	-1.00224	-0.214167	-0.401333	-1.38746	-0.98057
7Networks_RH_Vis_6	-1.82426	-0.388759	-1.30806	-2.11432	-1.40819
7Networks_RH_Vis_7	-1.24423	0.263026	-0.353997	-0.393187	-2.01335
7Networks_RH_Vis_8	-0.815577	2.11408	0.0376962	-1.56788	-0.0829808
7Networks_RH_Vis_9	-0.999619	-0.0970961	-0.883843	-0.51143	-0.0940021
7Networks_RH_Vis_10	-0.210265	0.720378	0.221211	-0.606073	0.193598
7Networks_RH_Vis_11	-2.17977	1.96642	-1.1256	-2.35908	-1.15457
7Networks_RH_Vis_12	-1.34303	1.32764	-0.506814	-1.44766	-1.07657
7Networks_RH_Vis_13	-0.683342	1.6252	-0.1461	-0.806616	0.460716
7Networks_RH_Vis_14	-1.58823	0.300416	-0.767652	-0.9102	-1.2683
7Networks_RH_Vis_15	-1.65083	1.76755	-0.178501	-2.07565	0.0939127
7Networks_RH_Vis_16	-0.642156	0.629214	-0.0910761	0.194446	0.395708
7Networks_RH_Vis_17	-1.11958	0.423933	-0.875207	-1.19681	-1.06944
7Networks_RH_Vis_18	-0.245107	1.33061	0.474412	-0.717109	0.156641
7Networks_RH_Vis_19	-1.92887	2.78469	-0.534543	-1.70249	-0.169952
7Networks_RH_Vis_20	-2.09423	1.55049	-1.10408	-1.5573	-0.673585
7Networks_RH_Vis_21	-0.985038	1.79406	-0.0831514	-1.38238	0.0395857
7Networks_RH_Vis_22	-0.42762	0.569808	-0.307985	-0.438712	0.0382074
7Networks_RH_Vis_23	-1.17517	1.30303	-0.233034	-1.21282	-0.140937
7Networks_RH_Vis_24	-1.84024	0.360805	-0.996499	-1.92725	-0.664889
7Networks_RH_Vis_25	-1.52512	1.2007	-0.0395655	-1.24727	-0.364585
7Networks_RH_Vis_26	-0.774057	0.791328	-0.175261	-0.835403	-0.0869186
7Networks_RH_Vis_27	-1.39885	-0.19926	-0.883542	-1.23229	-0.45932
7Networks_RH_Vis_28	-0.301096	1.29843	0.535369	0.0970864	0.222381
7Networks_RH_Vis_29	-0.219432	1.40315	0.365087	-0.0569191	0.0918234
7Networks_RH_Vis_30	-0.477692	1.09523	-0.0508211	-0.618751	0.17368
7Networks_RH_SomMot_1	-0.238001	-1.38488	-0.633054	0.333454	-1.10519
7Networks_RH_SomMot_2	-0.305189	-0.0596954	-0.369005	-0.629372	-0.457888
7Networks_RH_SomMot_3	-0.206012	0.0285625	0.0779254	0.218219	-0.140908
7Networks_RH_SomMot_4	-1.4504	-1.26988	-1.4536	-2.23411	-1.25497
7Networks_RH_SomMot_5	0.508016	-0.567731	-0.952819	0.444455	-0.183614
7Networks_RH_SomMot_6	-2.45984	-0.614429	-2.13039	-2.11395	-1.36393
7Networks_RH_SomMot_7	-0.353201	-0.351014	-0.128377	-0.156778	-0.249603
7Networks_RH_SomMot_8	0.187059	0.842371	0.497862	0.483029	-0.0279015
7Networks_RH_SomMot_9	0.732331	0.695826	-0.452869	0.514619	0.575556
7Networks_RH_SomMot_10	-1.08217	1.0451	-0.590635	-0.775139	0.0707856
7Networks_RH_SomMot_11	0.000790932	-0.394339	-0.198667	0.147049	-0.219791
7Networks_RH_SomMot_12	1.05234	0.135579	0.358491	0.790466	0.689046
7Networks_RH_SomMot_13	0.084466	0.823339	0.38378	0.276225	0.825325
7Networks_RH_SomMot_14	0.327775	1.06501	0.558073	0.4769	0.495101
7Networks_RH_SomMot_15	1.37476	0.208213	1.46521	2.04183	1.3099
7Networks_RH_SomMot_16	0.897639	0.543318	1.30723	1.23512	0.837824
7Networks_RH_SomMot_17	0.153538	-0.16546	0.959609	0.359737	0.141279
7Networks_RH_SomMot_18	0.232718	0.730362	1.20746	0.81704	1.14102
7Networks_RH_SomMot_19	0.452861	0.237338	1.24411	0.857954	0.818907
7Networks_RH_SomMot_20	0.79216	-0.10675	0.0224631	0.114596	0.344975
7Networks_RH_SomMot_21	0.700277	1.15419	1.67999	1.46756	1.38279
7Networks_RH_SomMot_22	-0.125887	0.21491	0.807371	0.598817	1.06076
7Networks_RH_SomMot_23	1.47201	1.43035	1.68936	1.90518	1.99738
7Networks_RH_SomMot_24	1.96064	-0.546666	1.0379	0.837994	1.49164
7Networks_RH_SomMot_25	1.11548	1.22748	1.80365	1.27416	1.30458
7Networks_RH_SomMot_26	1.21189	1.09285	2.14597	1.75098	2.07526
7Networks_RH_SomMot_27	1.79523	1.05458	2.06202	1.32315	1.67446
7Networks_RH_SomMot_28	1.41	0.749749	1.4994	1.14327	1.34704
7Networks_RH_SomMot_29	1.39987	1.12398	1.97763	0.879795	1.95438
7Networks_RH_SomMot_30	1.02542	0.396678	1.32255	0.9222	1.23879
7Networks_RH_SomMot_31	2.41536	-0.261372	2.2724	1.67686	1.7679
7Networks_RH_SomMot_32	0.210139	1.39249	0.878945	0.33466	0.670772
7Networks_RH_SomMot_33	1.92908	1.18401	2.78476	1.92101	2.16317
7Networks_RH_SomMot_34	1.66478	1.43017	2.53291	1.36472	2.04488
7Networks_RH_SomMot_35	1.31236	0.790177	1.67292	0.803669	1.21711
7Networks_RH_SomMot_36	0.953498	-0.264199	0.96601	0.951816	0.975413
7Networks_RH_SomMot_37	-0.350422	0.422632	0.128741	-0.281894	0.0697889
7Networks_RH_SomMot_38	1.20092	0.273452	2.28811	1.8744	1.35753
7Networks_RH_SomMot_39	2.20007	0.0944243	2.61132	1.68977	1.87566
7Networks_RH_SomMot_40	1.97607	1.18983	2.91501	2.10438	1.72513
7Networks_RH_DorsAttn_Post_1	-0.0109415	-0.508617	-0.37729	-0.643407	-1.08088
7Networks_RH_DorsAttn_Post_2	-1.33524	-0.890449	-0.928149	-1.43217	-1.29502
7Networks_RH_DorsAttn_Post_3	-0.261622	-0.783676	-0.0630155	-0.69879	-0.887994
7Networks_RH_DorsAttn_Post_4	0.22739	0.29591	-0.160795	0.493779	0.181393
7Networks_RH_DorsAttn_Post_5	-0.34406	0.519662	0.0278187	-0.723744	-0.163348
7Networks_RH_DorsAttn_Post_6	0.922273	-0.32017	1.47385	0.999103	0.914138
7Networks_RH_DorsAttn_Post_7	-0.155911	0.876202	0.370611	-0.100534	-0.0467459
7Networks_RH_DorsAttn_Post_8	1.10099	-0.235246	1.22951	0.407992	0.228438
7Networks_RH_DorsAttn_Post_9	1.03034	0.532152	1.5032	0.742054	0.545201
7Networks_RH_DorsAttn_Post_10	-0.0126116	0.907917	0.589415	0.517819	0.106294
7Networks_RH_DorsAttn_Post_11	1.14312	0.844987	1.1511	0.87548	0.430273
7Networks_RH_DorsAttn_Post_12	0.267491	1.60675	0.488445	-0.193859	0.921682
7Networks_RH_DorsAttn_Post_13	0.830957	1.06984	0.866982	0.645252	0.515097
7Networks_RH_DorsAttn_Post_14	0.259408	1.06515	0.92283	0.541417	0.77256
7Networks_RH_DorsAttn_Post_15	1.29492	1.20994	1.28503	0.53114	0.869575
7Networks_RH_DorsAttn_Post_16	0.253339	1.10619	0.777786	0.595578	0.587512
7Networks_RH_DorsAttn_Post_17	-0.81825	-0.316363	-0.436646	-0.581585	-0.525991
7Networks_RH_DorsAttn_Post_18	0.837839	1.03257	1.20196	0.861989	0.436437
7Networks_RH_DorsAttn_Post_19	0.276275	0.431721	0.504368	0.262668	0.498526
7Networks_RH_DorsAttn_FEF_1	0.843938	-0.179477	0.82518	1.1021	1.19164
7Networks_RH_DorsAttn_FEF_2	1.0879	-0.73534	0.612804	0.868882	1.05261
7Networks_RH_DorsAttn_FEF_3	0.494145	-0.41804	1.03037	0.530545	0.398877
7Networks_RH_DorsAttn_PrCv_1	1.1172	0.120801	0.432993	1.18095	1.23552
7Networks_RH_SalVentAttn_TempOccPar_1	0.188594	-0.369651	-0.301659	0.107508	-0.582693
7Networks_RH_SalVentAttn_TempOccPar_2	-1.09942	0.122107	-0.497726	-1.0648	-0.779035
7Networks_RH_SalVentAttn_TempOccPar_3	0.105142	0.988894	0.0506809	0.134192	0.354632
7Networks_RH_SalVentAttn_TempOccPar_4	-0.0282859	-0.691228	-0.0210136	0.156817	-0.322364
7Networks_RH_SalVentAttn_TempOccPar_5	0.168581	-0.321325	0.216528	0.27711	-0.0143217
7Networks_RH_SalVentAttn_TempOccPar_6	0.55515	-0.868539	1.03696	0.818956	0.0257968
7Networks_RH_SalVentAttn_TempOccPar_7	1.27072	-0.3311	1.42551	1.00312	0.309638
7Networks_RH_SalVentAttn_PrC_1	1.01269	-0.421641	0.769332	1.473	1.53263
7Networks_RH_SalVentAttn_FrOperIns_1	-0.0590209	-2.51501	-0.787714	0.130024	-1.86727
7Networks_RH_SalVentAttn_FrOperIns_2	-0.0409348	-0.895227	-1.18569	0.0928343	-0.196882
7Networks_RH_SalVentAttn_FrOperIns_3	-2.72934	-1.49236	-2.63766	-2.08439	-2.08338
7Networks_RH_SalVentAttn_FrOperIns_4	-1.63123	-1.57453	-2.24009	-1.33358	-1.60068
7Networks_RH_SalVentAttn_FrOperIns_5	0.675746	-0.168847	-0.326263	0.503552	0.442552
7Networks_RH_SalVentAttn_FrOperIns_6	-0.391746	-0.982287	-1.43401	-0.427279	-0.939423
7Networks_RH_SalVentAttn_FrOperIns_7	0.850028	-0.732652	-0.19177	0.828525	0.141049
7Networks_RH_SalVentAttn_FrOperIns_8	0.927961	0.251138	0.348499	1.36247	1.0984
7Networks_RH_SalVentAttn_PFCl_1	0.180469	-0.495577	-0.773043	-0.637485	0.301491
7Networks_RH_SalVentAttn_Med_1	0.137617	-0.44062	-0.959681	-0.178905	-0.725846
7Networks_RH_SalVentAttn_Med_2	1.27413	-0.375163	0.0980522	0.485889	0.795042
7Networks_RH_SalVentAttn_Med_3	-0.727741	0.162341	-0.815593	-1.1471	-0.211977
7Networks_RH_SalVentAttn_Med_4	1.72858	0.0257028	1.02326	1.70557	1.13737
7Networks_RH_SalVentAttn_Med_5	-0.379779	0.91358	0.00202386	-0.688411	0.275621
7Networks_RH_SalVentAttn_Med_6	0.50722	1.69433	0.530731	0.173951	0.737179
7Networks_RH_SalVentAttn_Med_7	1.57971	0.59203	1.50406	1.90436	1.50346
7Networks_RH_SalVentAttn_Med_8	1.30638	0.420065	1.36421	1.76089	0.984165
7Networks_RH_Limbic_OFC_1	-0.638342	-0.786076	-0.677939	0.200956	-1.30456
7Networks_RH_Limbic_OFC_2	0.306772	-0.811126	-0.479765	0.611414	-0.342822
7Networks_RH_Limbic_OFC_3	-0.204226	-0.517427	-0.858724	0.143875	-0.687444
7Networks_RH_Limbic_OFC_4	-0.0203721	-0.972621	-1.05024	-0.151181	-0.110373
7Networks_RH_Limbic_OFC_5	0.0566629	-0.622016	-0.691174	0.71801	-1.35159
7Networks_RH_Limbic_OFC_6	0.00223311	-0.393409	-0.849829	0.494526	-0.0615725
7Networks_RH_Limbic_TempPole_1	-0.545612	-3.09828	-0.175578	0.680782	-2.05217
7Networks_RH_Limbic_TempPole_2	-0.429687	-1.86739	-0.558842	-0.327782	-1.012
7Networks_RH_Limbic_TempPole_3	-0.176417	-2.39798	-0.29982	0.595355	-1.7758
7Networks_RH_Limbic_TempPole_4	0.306055	-2.3482	-0.296247	0.360652	-1.36024
7Networks_RH_Limbic_TempPole_5	-0.744709	-2.33966	-1.12209	0.236245	-2.21228
7Networks_RH_Limbic_TempPole_6	-0.50595	-1.88319	-0.937352	-0.455638	-1.01449
7Networks_RH_Limbic_TempPole_7	-1.5525	-1.50667	-0.915452	-0.283937	-1.88864
7Networks_RH_Cont_Par_1	-0.0699811	0.266234	0.334092	0.505474	0.345516
7Networks_RH_Cont_Par_2	1.12835	-0.58242	1.3823	0.579145	0.493317
7Networks_RH_Cont_Par_3	0.579229	0.764325	1.35671	-0.231577	-0.128671
7Networks_RH_Cont_Par_4	1.54271	0.250219	1.98329	1.4057	0.745701
7Networks_RH_Cont_Par_5	1.22877	-0.839963	1.30491	0.303958	0.435031
7Networks_RH_Cont_Par_6	0.180499	0.93485	0.8215	-0.0403276	0.470451
7Networks_RH_Cont_Temp_1	0.368944	-1.37093	-0.312332	0.366955	-1.00605
7Networks_RH_Cont_Temp_2	-0.553297	-0.649828	-0.747907	0.0822405	-0.76571
7Networks_RH_Cont_PFCv_1	-0.88397	-1.40397	-1.59251	-0.423523	-0.879952
7Networks_RH_Cont_PFCl_1	-0.23841	0.248541	-1.14728	-0.398166	-0.440387
7Networks_RH_Cont_PFCl_2	-1.11287	-1.13066	-1.35076	-0.360465	-0.475208
7Networks_RH_Cont_PFCl_3	0.465528	0.0739426	-0.585972	-0.0592875	0.472301
7Networks_RH_Cont_PFCl_4	1.09465	0.480903	-0.0281695	0.921032	1.12822
7Networks_RH_Cont_PFCl_5	0.622502	-0.144412	-0.700772	0.783605	0.671578
7Networks_RH_Cont_PFCl_6	1.36928	-0.0650005	0.326428	0.489748	1.17157
7Networks_RH_Cont_PFCl_7	0.651866	0.23285	0.34738	0.696579	1.18732
7Networks_RH_Cont_PFCl_8	-0.0440927	-0.292284	-0.450947	-0.134316	0.176206
7Networks_RH_Cont_PFCl_9	1.46806	-0.138498	0.446414	0.894811	1.44321
7Networks_RH_Cont_PFCl_10	0.109025	-0.246334	-0.171774	0.663994	0.762583
7Networks_RH_Cont_PFCl_11	0.680278	-0.19166	-0.135435	0.382576	0.939199
7Networks_RH_Cont_PFCl_12	0.366466	-0.84763	-0.1404	1.18565	0.94295
7Networks_RH_Cont_PFCl_13	0.67235	-0.645044	0.623015	1.02913	1.11849
7Networks_RH_Cont_PFCl_14	0.8112	-0.596953	0.451822	1.14933	0.99659
7Networks_RH_Cont_PFCl_15	1.28135	0.340007	0.923038	1.47662	1.04491
7Networks_RH_Cont_pCun_1	-0.969475	0.66193	-0.157595	-1.03355	-0.491677
7Networks_RH_Cont_pCun_2	-0.532445	-0.0134443	-0.347647	-1.18571	-0.605227
7Networks_RH_Cont_Cing_1	0.39385	0.361158	-0.270781	0.0996971	1.04303
7Networks_RH_Cont_Cing_2	0.702455	-1.2122	0.19385	0.13145	-0.662787
7Networks_RH_Cont_PFCmp_1	0.868398	0.455104	-0.0394675	-0.0381545	0.286497
7Networks_RH_Cont_PFCmp_2	0.0125851	-0.153482	-0.304569	0.212491	-0.0975472
7Networks_RH_Default_Par_1	-1.11063	-0.555538	-0.502237	-0.382092	-0.482108
7Networks_RH_Default_Par_2	0.202154	-0.022586	0.256024	0.942545	-0.137397
7Networks_RH_Default_Par_3	0.675907	0.584836	0.935495	0.329672	0.105628
7Networks_RH_Default_Par_4	0.118836	0.0106092	0.301491	-0.379284	0.120588
7Networks_RH_Default_Par_5	-0.0290126	0.202437	-0.166448	0.147638	0.289059
7Networks_RH_Default_Temp_1	0.167055	-2.56002	-0.255533	-0.0186978	-1.06985
7Networks_RH_Default_Temp_2	-0.3871	-1.28042	-1.02461	-0.543009	-1.17745
7Networks_RH_Default_Temp_3	0.352469	-2.32548	0.0172636	0.656607	-1.10425
7Networks_RH_Default_Temp_4	-0.500752	-2.25151	-1.177	-0.419512	-1.23956
7Networks_RH_Default_Temp_5	0.388293	0.425295	-0.322321	-0.135843	-0.277256
7Networks_RH_Default_Temp_6	-0.179649	-0.737576	-0.8589	-0.627923	-0.921882
7Networks_RH_Default_Temp_7	0.139463	0.114418	-0.161198	-0.405627	-0.319276
7Networks_RH_Default_Temp_8	0.00429117	0.428527	-0.137259	-0.319486	-0.087686
7Networks_RH_Default_PFCv_1	-0.99105	-0.784301	-1.75006	-0.39603	-0.48307
7Networks_RH_Default_PFCv_2	-0.621616	-0.935815	-1.25583	-0.38598	-0.143823
7Networks_RH_Default_PFCv_3	1.35618	0.712356	0.584673	1.85615	0.91583
7Networks_RH_Default_PFCv_4	1.23182	0.023322	0.636732	1.5676	1.74876
7Networks_RH_Default_PFCdPFCm_1	0.193774	-0.294759	-0.816948	-0.0292604	-0.860463
7Networks_RH_Default_PFCdPFCm_2	0.691291	-0.873316	-0.666933	0.913676	0.0545993
7Networks_RH_Default_PFCdPFCm_3	0.610713	-0.962108	-1.1529	-0.835423	-1.07403
7Networks_RH_Default_PFCdPFCm_4	0.654047	-0.287133	-0.282228	0.204268	-0.232365
7Networks_RH_Default_PFCdPFCm_5	-0.0317157	-0.339873	-0.597659	0.041788	-0.124053
7Networks_RH_Default_PFCdPFCm_6	-0.476211	-1.76774	-0.51019	0.168673	-1.90876
7Networks_RH_Default_PFCdPFCm_7	-0.551138	-0.808577	-0.777795	-0.937503	-0.868808
7Networks_RH_Default_PFCdPFCm_8	0.153362	-0.716282	-0.509259	-0.300061	-0.0312471
7Networks_RH_Default_PFCdPFCm_9	1.16455	-0.6518	0.280804	0.20566	0.0548017
7Networks_RH_Default_PFCdPFCm_10	0.220899	-0.542377	-0.721422	-0.743613	-0.200773
7Networks_RH_Default_PFCdPFCm_11	0.381355	-1.89704	-0.0209308	0.340016	0.130386
7Networks_RH_Default_PFCdPFCm_12	0.301865	-0.381155	-0.450263	0.245689	0.800858
7Networks_RH_Default_PFCdPFCm_13	0.917233	-0.30178	0.821174	1.21749	0.35371
7Networks_RH_Default_pCunPCC_1	-0.705076	0.0901783	-1.05682	-1.01757	-0.390251
7Networks_RH_Default_pCunPCC_2	-1.1537	0.279034	-0.823725	-1.65235	-0.603328
7Networks_RH_Default_pCunPCC_3	-1.42206	0.381279	-1.00663	-1.49371	-0.438065
7Networks_RH_Default_pCunPCC_4	-0.541993	0.293523	-0.533024	-0.708075	-0.0732101
7Networks_RH_Default_pCunPCC_5	-1.01473	-0.0999931	-1.05539	-1.36002	-0.659567
7Networks_RH_Default_pCunPCC_6	-0.904542	-0.173384	-0.698308	-1.32674	-0.333171
7Networks_RH_Default_pCunPCC_7	0.90663	0.17902	0.284747	0.721503	0.739131
7Networks_RH_Default_pCunPCC_8	-0.634345	-0.267122	-0.65346	-0.752546	-0.202661
7Networks_RH_Default_pCunPCC_9	-0.495085	0.461909	-0.230293	-0.762926	0.349833

## Sheet: Figure3
Figure 3a. Distribution of energy pathway mean expression across the seven von Economo cytoarchitectonics classes. Average expression indicates the average expression of all parcels in each class. pspin is the non-parametric pvalue calculated using 10,000 spatial autocorrelation preserving permutations.
average expression	primary motor	primary sensory	primary/secondary sensory	association	association2	insular	limbic
glycolysis	1.12116	-0.444505	-0.675658	0.216302	0.27477	-1.14645	-0.308342
ppp	0.524186	1.06564	0.424644	-0.221011	0.270458	-1.26135	-0.812887
tca	1.66024	0.298681	-0.508009	-0.0630387	0.55463	-1.7035	-0.594941
oxphos	1.2263	-0.276919	-0.632138	0.165556	0.269311	-1.00081	-0.395973
lactate	1.43356	0.103484	-0.397706	0.108961	0.263273	-1.11918	-0.857785
pspin	primary motor	primary sensory	primary/secondary sensory	association	association2	insular	limbic
glycolysis	0.0108989	0.160684	0.069893	0.226477	0.672533	0.070393	0.794721
ppp	0.345065	9.999e-05	0.20408	0.182482	0.616138	0.00339966	0.0619938
tca	0.00079992	0.238776	0.30227	0.69863	0.440256	0.00039996	0.40106
oxphos	0.00769923	0.40296	0.0960904	0.385361	0.70043	0.176982	0.70113
lactate	0.00239976	0.674433	0.555644	0.575242	0.757824	0.0379962	0.193581
Figure 3b. Distribution of energy pathway mean expression across Mesulam sensory-fugal classes. Average expression indicates the average expression of all parcels in each class. pspin is the non-parametric pvalue calculated using 10,000 spatial autocorrelation preserving permutations.
average expression	Idiotypic	Unimodal	Heteromodal	Paralimbic
glycolysis	0.244296	-0.103861	0.147173	-0.45621
ppp	0.819717	-0.029661	-0.0548822	-0.934643
tca	0.758064	-0.0475599	-0.0536714	-0.818243
oxphos	0.22513	-0.0423021	0.0349631	-0.301057
lactate	0.702291	-0.0490951	0.0674332	-1.00934
pspin	Idiotypic	Unimodal	Heteromodal	Paralimbic
glycolysis	0.319268	0.518048	0.310369	0.553445
ppp	0.00019998	0.844816	0.723828	0.0180982
tca	0.00019998	0.70383	0.565243	0.128587
oxphos	0.368263	0.735226	0.977302	0.755824
lactate	0.00139986	0.69613	0.69713	0.0533947
Figure 3c. Spearman's correlation between energy mean gene expression maps and the first and second functional connectivity gradient. pspin is the non-parametric pvalue calculated using 10,000 spatial autocorrelation preserving permutations.
FC1				FC2
pathway	rho	pspin		pathway	rho	pspin
glycolysis	0.0837562	0.720328		glycolysis	0.456285	0.0154985
ppp	0.466072	0.00049995		ppp	-0.0975679	0.630037
tca	0.369101	0.030297		tca	0.271549	0.371363
oxphos	0.112265	0.583842		oxphos	0.456028	0.010399
lactate	0.286454	0.145185		lactate	0.325808	0.286171

## Sheet: S2A
Schaefer-400 Region	glycolysis	ppp	tca	oxphos	lactate
7Networks_LH_Vis_1	-0.433869	-0.0981231	-0.301613	-1.15232	-0.323393
7Networks_LH_Vis_2	-0.3514	-0.260965	-0.418486	-0.922877	-0.407307
7Networks_LH_Vis_3	-0.214885	-0.162015	-0.129064	-0.877652	-0.198044
7Networks_LH_Vis_4	-0.121453	0.0495827	0.0482507	-0.19121	0.0231716
7Networks_LH_Vis_5	-0.348102	-0.0097648	-0.184769	-0.88712	0.201812
7Networks_LH_Vis_6	-0.253322	0.0513048	-0.0931993	-0.607414	0.318478
7Networks_LH_Vis_7	-0.717969	-0.0735806	-0.48133	-1.43656	-0.36145
7Networks_LH_Vis_8	-0.405952	-0.122919	-0.326336	-0.575273	0.0794288
7Networks_LH_Vis_9	-0.350155	0.207904	-0.0585057	-1.15097	0.490234
7Networks_LH_Vis_10	-0.525197	0.107937	-0.218468	-1.20559	0.0490985
7Networks_LH_Vis_11	-0.495307	0.217778	-0.228681	-1.13978	0.476615
7Networks_LH_Vis_12	-0.293203	0.180486	-0.0943476	-0.684264	0.660127
7Networks_LH_Vis_13	-0.198247	0.0116459	-0.220225	-0.420846	-0.376904
7Networks_LH_Vis_14	0.0307716	0.117832	0.169788	-0.18083	0.488762
7Networks_LH_Vis_15	-0.344903	0.317572	0.00601172	-0.77466	0.716089
7Networks_LH_Vis_16	-0.281612	0.0539315	-0.21542	-0.36031	0.173928
7Networks_LH_Vis_17	-0.436693	-0.0645594	-0.46893	-0.919157	0.156709
7Networks_LH_Vis_18	-0.392224	0.281376	-0.0786145	-1.01953	0.666411
7Networks_LH_Vis_19	-0.29176	0.116821	-0.134336	-0.763276	0.450188
7Networks_LH_Vis_20	-0.34866	-0.0358828	-0.325764	-0.852018	-0.183136
7Networks_LH_Vis_21	-0.528704	0.329763	-0.128314	-0.803373	0.658882
7Networks_LH_Vis_22	-0.619031	0.12431	-0.43906	-0.999498	0.328622
7Networks_LH_Vis_23	-0.118044	0.0708995	-0.118824	-0.201332	0.150674
7Networks_LH_Vis_24	-0.322578	0.135424	-0.106815	-0.709754	0.503937
7Networks_LH_Vis_25	-0.296288	0.159015	-0.0737674	-0.583504	0.44697
7Networks_LH_Vis_26	-0.207274	0.125357	-0.100742	-0.476305	0.279768
7Networks_LH_Vis_27	-0.364236	0.0578369	-0.19374	-0.780503	0.234303
7Networks_LH_Vis_28	-0.252196	0.0953598	-0.0971757	-0.36275	0.193788
7Networks_LH_Vis_29	-0.041459	0.185241	-0.00143573	-0.150341	0.217127
7Networks_LH_Vis_30	-0.0675619	0.145566	0.0852815	0.0418499	0.245107
7Networks_LH_Vis_31	-0.0966806	0.0638279	0.0270879	-0.0729575	0.234731
7Networks_LH_SomMot_1	-0.185842	-0.133991	-0.177022	-0.333905	-0.224852
7Networks_LH_SomMot_2	-0.253864	-0.142537	-0.137299	-0.182017	-0.0151497
7Networks_LH_SomMot_3	-0.743671	-0.217586	-0.71993	-1.46776	-0.292152
7Networks_LH_SomMot_4	0.0138319	-0.101549	-0.316445	-0.129932	-0.237515
7Networks_LH_SomMot_5	-0.47757	-0.0252604	-0.358222	-0.803173	0.046148
7Networks_LH_SomMot_6	-0.0768318	0.0363508	0.0231598	-0.0260037	0.00387156
7Networks_LH_SomMot_7	-0.455134	0.0415775	-0.292822	-0.778104	0.152259
7Networks_LH_SomMot_8	-0.0391614	0.00531615	-0.0377992	-0.0754204	0.055735
7Networks_LH_SomMot_9	0.307219	0.0906454	0.214374	0.5064	-0.0236593
7Networks_LH_SomMot_10	-0.00523715	0.106539	0.125834	0.16197	0.398361
7Networks_LH_SomMot_11	-0.0349214	0.033815	0.0974499	0.162852	0.222169
7Networks_LH_SomMot_12	0.198558	0.0818438	0.236635	0.519562	0.0676797
7Networks_LH_SomMot_13	0.0928251	0.0461291	0.283792	0.396491	0.130357
7Networks_LH_SomMot_14	0.0711399	0.13393	0.259261	0.229656	0.3578
7Networks_LH_SomMot_15	0.0951763	0.0148616	0.284701	0.433503	0.274225
7Networks_LH_SomMot_16	0.0153127	0.0528986	0.256738	0.367295	0.242872
7Networks_LH_SomMot_17	0.000229737	0.114813	0.250295	0.31964	0.384777
7Networks_LH_SomMot_18	0.277529	-0.0678668	0.0497776	0.275825	0.0441079
7Networks_LH_SomMot_19	0.0120794	0.147302	0.262461	0.355189	0.495022
7Networks_LH_SomMot_20	0.141171	0.205777	0.454986	0.593512	0.568688
7Networks_LH_SomMot_21	0.513574	0.260263	0.76367	1.07355	0.592429
7Networks_LH_SomMot_22	-0.0207393	0.0960761	0.193591	0.306545	0.41467
7Networks_LH_SomMot_23	0.0419965	0.124494	0.16518	0.0183773	0.302358
7Networks_LH_SomMot_24	0.258322	0.0944081	0.397894	0.348515	0.307484
7Networks_LH_SomMot_25	0.381982	-0.0159919	0.204611	0.49757	0.180055
7Networks_LH_SomMot_26	0.322875	0.151013	0.525005	0.873724	0.483645
7Networks_LH_SomMot_27	0.0822201	0.0655745	0.172017	0.199274	0.249826
7Networks_LH_SomMot_28	0.39152	0.160242	0.6312	0.670718	0.576148
7Networks_LH_SomMot_29	0.3362	0.149556	0.50938	0.598556	0.433982
7Networks_LH_SomMot_30	0.516818	0.0451416	0.507675	0.652609	0.290237
7Networks_LH_SomMot_31	0.439442	0.189906	0.685513	0.981357	0.515935
7Networks_LH_SomMot_32	-0.033022	0.16163	0.230166	0.121426	0.260857
7Networks_LH_SomMot_33	0.293336	0.165682	0.479977	0.891291	0.384526
7Networks_LH_SomMot_34	0.25474	0.0379962	0.322705	0.648338	0.114383
7Networks_LH_SomMot_35	0.369768	0.244954	0.662346	0.931133	0.543084
7Networks_LH_SomMot_36	0.00236088	0.0925877	0.179406	-0.0810685	0.167395
7Networks_LH_SomMot_37	0.450429	0.136518	0.729219	1.16216	0.441903
7Networks_LH_DorsAttn_Post_1	0.152298	-0.0636566	0.140959	0.0175731	-0.26137
7Networks_LH_DorsAttn_Post_2	-0.244981	-0.108099	-0.323036	-0.702981	-0.175483
7Networks_LH_DorsAttn_Post_3	-0.350452	-0.0783895	-0.232144	-0.617463	-0.0562519
7Networks_LH_DorsAttn_Post_4	-0.143141	-0.0762096	-0.0531667	-0.104967	-0.0101979
7Networks_LH_DorsAttn_Post_5	-0.34103	0.0293942	-0.201973	-1.04119	0.103273
7Networks_LH_DorsAttn_Post_6	0.374476	0.0469318	0.487044	0.730394	0.227379
7Networks_LH_DorsAttn_Post_7	-0.182088	0.109305	-0.0999873	-0.285941	0.182674
7Networks_LH_DorsAttn_Post_8	0.214029	0.0927453	0.352066	0.492124	0.287364
7Networks_LH_DorsAttn_Post_9	0.113883	0.0250915	0.198944	0.173034	0.194829
7Networks_LH_DorsAttn_Post_10	0.0462934	0.145602	0.110396	0.0972227	0.301856
7Networks_LH_DorsAttn_Post_11	0.236353	0.105729	0.254366	0.411921	0.286265
7Networks_LH_DorsAttn_Post_12	0.077243	0.0877684	0.185075	0.211351	0.122268
7Networks_LH_DorsAttn_Post_13	0.178087	0.165519	0.356484	0.285778	0.367842
7Networks_LH_DorsAttn_Post_14	0.169046	0.195178	0.161595	0.477828	0.304323
7Networks_LH_DorsAttn_Post_15	-0.0463221	0.0135225	0.021376	0.0259029	0.149613
7Networks_LH_DorsAttn_Post_16	-0.021273	0.113461	0.0505414	0.0934696	0.0982717
7Networks_LH_DorsAttn_Post_17	-0.00136919	0.0673386	0.117249	0.141528	0.145545
7Networks_LH_DorsAttn_FEF_1	0.17352	0.0291461	0.190543	0.54877	0.193577
7Networks_LH_DorsAttn_FEF_2	0.218909	-0.0372878	0.118954	0.344581	0.0332554
7Networks_LH_DorsAttn_FEF_3	0.302039	0.000413021	0.233237	0.537803	0.151087
7Networks_LH_DorsAttn_FEF_4	0.350683	0.0642248	0.255762	0.769963	0.0173809
7Networks_LH_DorsAttn_PrCv_1	0.253227	0.0341278	0.182515	0.544723	0.124551
7Networks_LH_DorsAttn_PrCv_2	0.127307	0.00990026	0.167564	0.674942	0.201758
7Networks_LH_SalVentAttn_ParOper_1	-0.277301	-0.0924188	-0.261908	-0.412103	-0.0244347
7Networks_LH_SalVentAttn_ParOper_2	0.0345987	0.0218861	0.0845386	0.100109	0.039777
7Networks_LH_SalVentAttn_ParOper_3	0.0975014	-0.0409414	0.217299	0.425894	0.0743861
7Networks_LH_SalVentAttn_ParOper_4	0.329254	-0.0355009	0.398344	0.376503	-0.00776268
7Networks_LH_SalVentAttn_TempOcc_1	0.0326633	-0.0241032	0.0452185	-0.04044	-0.0301119
7Networks_LH_SalVentAttn_FrOperIns_1	0.05374	-0.300398	-0.0788249	0.0760464	-0.70446
7Networks_LH_SalVentAttn_FrOperIns_2	-0.661712	-0.30911	-0.903694	-1.22074	-0.673191
7Networks_LH_SalVentAttn_FrOperIns_3	0.141002	-0.0014408	-0.126525	0.0630711	-0.296429
7Networks_LH_SalVentAttn_FrOperIns_4	-0.576733	-0.360486	-0.738877	-1.15565	-0.571617
7Networks_LH_SalVentAttn_FrOperIns_5	0.0504002	-0.10734	-0.176846	-0.140223	-0.427792
7Networks_LH_SalVentAttn_FrOperIns_6	-0.202935	-0.17691	-0.545885	-0.44731	-0.619882
7Networks_LH_SalVentAttn_FrOperIns_7	0.289097	-0.0810521	-0.0208389	0.331941	-0.323663
7Networks_LH_SalVentAttn_FrOperIns_8	0.0839777	-0.133335	-0.0888298	0.303221	-0.285433
7Networks_LH_SalVentAttn_FrOperIns_9	0.31446	0.0712024	0.12158	0.779687	-0.0841064
7Networks_LH_SalVentAttn_PFCl_1	0.0784017	-0.0790138	-0.12443	-0.241065	-0.131587
7Networks_LH_SalVentAttn_Med_1	0.0283799	-0.0604204	-0.244761	-0.186064	-0.516389
7Networks_LH_SalVentAttn_Med_2	0.303843	-0.0444099	-0.0449866	0.064552	-0.396291
7Networks_LH_SalVentAttn_Med_3	0.0381986	-0.0399786	-0.0572866	-0.276158	-0.0512409
7Networks_LH_SalVentAttn_Med_4	0.215731	0.0435648	-0.190971	0.436385	-0.261416
7Networks_LH_SalVentAttn_Med_5	-0.369034	0.0447143	-0.269792	-0.828053	0.0304007
7Networks_LH_SalVentAttn_Med_6	-0.0733836	0.0101776	0.0524572	-0.18949	0.17328
7Networks_LH_SalVentAttn_Med_7	0.208192	0.130091	0.32448	0.774868	0.153426
7Networks_LH_Limbic_OFC_1	-0.168192	-0.0987625	-0.26953	-0.019663	-0.617522
7Networks_LH_Limbic_OFC_2	0.0420115	-0.107348	-0.137954	0.145426	-0.428358
7Networks_LH_Limbic_OFC_3	-0.0311352	-0.0738503	-0.192157	0.0164201	-0.309558
7Networks_LH_Limbic_OFC_4	-0.00542893	-0.0469621	-0.168675	0.241146	-0.750703
7Networks_LH_Limbic_OFC_5	0.0191621	-0.0415158	-0.210537	-0.0297951	-0.231956
7Networks_LH_Limbic_TempPole_1	0.121635	-0.283066	0.048576	0.246389	-0.546451
7Networks_LH_Limbic_TempPole_2	-0.313224	-0.358888	-0.392586	0.0869993	-0.85774
7Networks_LH_Limbic_TempPole_3	-0.149709	-0.262214	-0.169864	0.150354	-0.740805
7Networks_LH_Limbic_TempPole_4	-0.0698405	-0.247903	-0.19532	-0.21714	-0.450762
7Networks_LH_Limbic_TempPole_5	0.112503	-0.315247	-0.148987	0.155151	-0.675694
7Networks_LH_Limbic_TempPole_6	0.149719	-0.292766	0.0865341	0.269928	-0.563026
7Networks_LH_Limbic_TempPole_7	-0.380255	-0.427386	-0.545056	-0.557322	-0.925642
7Networks_LH_Limbic_TempPole_8	-0.315898	-0.0992728	-0.361291	-0.544333	-0.600996
7Networks_LH_Cont_Par_1	0.0515193	0.0846883	0.127888	-0.070452	0.172497
7Networks_LH_Cont_Par_2	0.277696	0.0176476	0.364376	0.337072	0.221244
7Networks_LH_Cont_Par_3	0.0857542	0.0440081	0.153948	0.175683	0.0130601
7Networks_LH_Cont_Par_4	-0.052231	0.0969141	0.106234	0.0723771	0.168232
7Networks_LH_Cont_Par_5	0.0159566	0.0814794	0.195391	0.0301892	0.142676
7Networks_LH_Cont_Par_6	0.199939	-0.0516756	0.244005	0.0962428	0.170936
7Networks_LH_Cont_Temp_1	-0.0139964	-0.0961448	-0.162258	-0.304228	-0.248388
7Networks_LH_Cont_OFC_1	-0.0604802	-0.0482122	-0.220266	-0.227141	-0.241726
7Networks_LH_Cont_PFCl_1	-0.13416	-0.0643119	-0.273055	-0.0821076	-0.227882
7Networks_LH_Cont_PFCl_2	0.289077	0.0392008	0.184309	0.383407	0.0945811
7Networks_LH_Cont_PFCl_3	0.0984644	0.0195841	-0.109242	0.140031	-0.110414
7Networks_LH_Cont_PFCl_4	-0.0704654	-0.0182914	-0.202592	-0.341094	-0.0659502
7Networks_LH_Cont_PFCl_5	0.338209	0.0867332	0.166299	0.585751	0.0280448
7Networks_LH_Cont_PFCl_6	0.0977033	0.0578402	0.076275	0.346608	0.154783
7Networks_LH_Cont_PFCl_7	0.0721362	-0.023947	0.0317003	0.392505	0.141983
7Networks_LH_Cont_PFCl_8	0.121824	-0.0408358	0.00405756	0.133037	-0.000869806
7Networks_LH_Cont_PFCv_1	-0.128921	-0.245723	-0.43242	-0.214758	-0.684293
7Networks_LH_Cont_pCun_1	0.0497782	0.177743	0.0644542	0.0449399	0.271271
7Networks_LH_Cont_pCun_2	0.0750794	0.0564677	0.0704019	-0.155582	0.123945
7Networks_LH_Cont_Cing_1	-0.0420672	-0.181818	-0.117174	0.0257849	-0.534519
7Networks_LH_Cont_Cing_2	-0.0431419	0.0668055	-0.0742831	-0.0672988	0.0248621
7Networks_LH_Cont_PFCmp_1	0.0814824	0.0894296	-0.0276662	0.233165	-0.0208038
7Networks_LH_Default_Temp_1	-0.179974	-0.278325	-0.316146	-0.566153	-0.521115
7Networks_LH_Default_Temp_2	-0.0324358	-0.0936173	-0.216277	-0.289237	-0.505353
7Networks_LH_Default_Temp_3	-0.0554897	-0.183237	-0.166296	-0.136671	-0.410027
7Networks_LH_Default_Temp_4	-0.0198969	-0.190102	-0.210703	-0.102321	-0.48375
7Networks_LH_Default_Temp_5	0.022785	-0.200205	-0.118163	0.111668	-0.58323
7Networks_LH_Default_Temp_6	0.0691766	0.0333503	0.0541805	-0.0485898	-0.128471
7Networks_LH_Default_Temp_7	-0.0367251	-0.0681307	-0.102943	-0.337787	-0.318944
7Networks_LH_Default_Temp_8	-0.156303	-0.0757607	-0.18649	-0.664065	-0.166339
7Networks_LH_Default_Temp_9	0.0263506	0.0553826	-0.0075197	0.135461	0.00148715
7Networks_LH_Default_Temp_10	-0.123751	-0.0148685	-0.0299467	-0.484425	-0.0673865
7Networks_LH_Default_Par_1	-0.130254	-0.103301	-0.0486758	-0.0655609	-0.0229457
7Networks_LH_Default_Par_2	-0.109349	-0.0644704	-0.0174921	-0.175008	-0.0864504
7Networks_LH_Default_Par_3	-0.20128	0.0403833	-0.259138	-0.308206	0.066719
7Networks_LH_Default_Par_4	0.106462	0.0818973	0.097994	0.206517	0.0828327
7Networks_LH_Default_Par_5	0.0464357	0.0449957	0.118629	0.150792	-0.0110185
7Networks_LH_Default_Par_6	-0.0196621	0.0880225	0.0408129	-0.0570617	0.145118
7Networks_LH_Default_Par_7	-0.0563628	0.0527879	0.0372525	0.0994779	0.00204699
7Networks_LH_Default_PFC_1	-0.0718196	-0.0873145	-0.333477	0.0506981	-0.489795
7Networks_LH_Default_PFC_2	-0.0726637	0.0069352	-0.142951	-0.0746255	-0.0889154
7Networks_LH_Default_PFC_3	0.0608977	-0.0933517	-0.164809	0.300367	-0.192
7Networks_LH_Default_PFC_4	0.123295	-0.0294984	-0.123694	0.0969248	-0.486362
7Networks_LH_Default_PFC_5	0.390303	0.104809	0.195117	1.10078	-0.0378129
7Networks_LH_Default_PFC_6	0.0437017	-0.038327	-0.207548	-0.00846598	-0.137676
7Networks_LH_Default_PFC_7	0.245331	0.185507	0.216306	0.839514	-0.0220329
7Networks_LH_Default_PFC_8	0.291481	-0.0310222	-0.0153567	0.539113	-0.290783
7Networks_LH_Default_PFC_9	0.252	-0.0506498	-0.0902153	0.19393	-0.430025
7Networks_LH_Default_PFC_10	0.244405	0.0140067	0.232889	0.760948	0.0918286
7Networks_LH_Default_PFC_11	0.0999023	-0.0584506	-0.0909945	0.200642	-0.210164
7Networks_LH_Default_PFC_12	-0.0645051	-0.0820015	-0.198955	0.0935042	-0.674607
7Networks_LH_Default_PFC_13	0.0412253	-0.048551	0.00605578	-0.0972312	-0.315104
7Networks_LH_Default_PFC_14	-0.0920718	-0.0822254	-0.188274	-0.320059	-0.197855
7Networks_LH_Default_PFC_15	0.0304667	-0.0746089	-0.132846	-0.0551326	-0.109532
7Networks_LH_Default_PFC_16	0.200328	-0.0463121	-0.0120817	0.270413	0.080216
7Networks_LH_Default_PFC_17	0.109635	-0.00890976	0.0663751	0.581219	0.150672
7Networks_LH_Default_PFC_18	0.105176	-0.10601	0.0185258	0.0596945	0.047491
7Networks_LH_Default_PFC_19	0.0744287	-0.139548	-0.0360902	0.289735	-0.134304
7Networks_LH_Default_PFC_20	0.0757383	-0.135176	0.00924511	0.526583	0.125332
7Networks_LH_Default_PFC_21	0.202486	0.0349782	0.132935	0.598173	0.129869
7Networks_LH_Default_PFC_22	-0.0576064	-0.108028	-0.196345	-0.00619634	0.00790212
7Networks_LH_Default_PFC_23	0.0204476	-0.0448779	-0.0749745	0.0150563	-0.05555
7Networks_LH_Default_PFC_24	0.371704	0.101587	0.307146	1.05969	0.0779893
7Networks_LH_Default_pCunPCC_1	-0.0947057	0.0651877	-0.0895099	-0.294754	0.0201682
7Networks_LH_Default_pCunPCC_2	-0.271631	-0.0109446	-0.319874	-0.761687	0.11263
7Networks_LH_Default_pCunPCC_3	-0.191435	0.00589161	-0.177677	-0.442551	0.128272
7Networks_LH_Default_pCunPCC_4	-0.199816	0.0343583	-0.19759	-0.685953	0.270189
7Networks_LH_Default_pCunPCC_5	-0.25642	0.0793618	-0.141858	-0.420577	0.172411
7Networks_LH_Default_pCunPCC_6	-0.237333	-0.0337607	-0.246437	-0.46042	0.0630455
7Networks_LH_Default_pCunPCC_7	-0.182884	-0.0504989	-0.157352	-0.482554	0.1399
7Networks_LH_Default_pCunPCC_8	0.0903315	-0.0351572	-0.0212964	-0.148899	0.0654367
7Networks_LH_Default_pCunPCC_9	0.201795	0.00845845	0.0712184	0.372645	-0.107631
7Networks_LH_Default_pCunPCC_10	-0.12658	0.0650886	-0.107236	-0.503952	0.180849
7Networks_LH_Default_pCunPCC_11	-0.0613233	0.0223015	-0.0705681	-0.27485	0.0753513
7Networks_RH_Vis_1	-0.0857609	-0.205006	-0.166902	-0.380084	-0.372666
7Networks_RH_Vis_2	-0.343653	-0.288099	-0.454798	-0.857908	-0.464664
7Networks_RH_Vis_3	-0.23761	-0.132027	-0.159435	-0.700613	-0.272205
7Networks_RH_Vis_4	-0.337353	-0.0882018	-0.194519	-0.762311	0.149579
7Networks_RH_Vis_5	-0.213159	-0.0909989	-0.114412	-0.655535	-0.0206725
7Networks_RH_Vis_6	-0.426635	-0.0997338	-0.321119	-1.07723	0.0544415
7Networks_RH_Vis_7	-0.219371	-0.00168523	-0.123464	-0.249277	-0.496736
7Networks_RH_Vis_8	-0.22783	0.236529	0.0397638	-0.838402	0.530668
7Networks_RH_Vis_9	-0.238359	-0.0704995	-0.275758	-0.301427	0.0189813
7Networks_RH_Vis_10	-0.0690053	0.0569057	0.051648	-0.35304	0.389676
7Networks_RH_Vis_11	-0.554328	0.166908	-0.28725	-1.21974	0.295642
7Networks_RH_Vis_12	-0.347234	0.115102	-0.133847	-0.711982	0.093958
7Networks_RH_Vis_13	-0.214641	0.156849	-0.0503664	-0.475365	0.629136
7Networks_RH_Vis_14	-0.344518	0.0301577	-0.284269	-0.5142	-0.265105
7Networks_RH_Vis_15	-0.475483	0.212551	-0.0884347	-1.12082	0.582175
7Networks_RH_Vis_16	-0.165234	0.028277	0.0212226	0.121129	0.144892
7Networks_RH_Vis_17	-0.253771	0.0585884	-0.392967	-0.741934	-0.180747
7Networks_RH_Vis_18	-0.0917536	0.155772	0.0897549	-0.374895	0.43811
7Networks_RH_Vis_19	-0.544204	0.283928	-0.192192	-0.928395	0.557582
7Networks_RH_Vis_20	-0.55444	0.135448	-0.324965	-0.838905	0.34255
7Networks_RH_Vis_21	-0.26805	0.205517	-0.096167	-0.769351	0.560149
7Networks_RH_Vis_22	-0.0989924	0.0574236	-0.0734664	-0.257392	0.223033
7Networks_RH_Vis_23	-0.303519	0.136195	-0.128067	-0.694152	0.414527
7Networks_RH_Vis_24	-0.486381	-0.00517589	-0.362794	-1.02973	0.0878335
7Networks_RH_Vis_25	-0.389341	0.138059	-0.112308	-0.701364	0.406044
7Networks_RH_Vis_26	-0.184442	0.110323	-0.0953209	-0.440944	0.224735
7Networks_RH_Vis_27	-0.348019	-0.0159242	-0.27314	-0.68425	0.0149533
7Networks_RH_Vis_28	-0.0608651	0.138383	0.0858739	-0.00439955	0.238517
7Networks_RH_Vis_29	-0.0321617	0.185504	0.00849207	-0.0931237	0.195255
7Networks_RH_Vis_30	-0.113098	0.142086	-0.0494399	-0.356623	0.152961
7Networks_RH_SomMot_1	0.00141127	-0.175934	-0.164995	0.181316	-0.488647
7Networks_RH_SomMot_2	-0.0421347	-0.0115599	-0.0693291	-0.253263	-0.0858586
7Networks_RH_SomMot_3	-0.0821594	-0.0182121	0.0184753	0.121199	0.098154
7Networks_RH_SomMot_4	-0.337411	-0.204201	-0.426787	-1.16492	-0.308359
7Networks_RH_SomMot_5	0.132142	-0.0985642	-0.225334	0.197086	-0.286918
7Networks_RH_SomMot_6	-0.620962	-0.157107	-0.633042	-1.12026	-0.249785
7Networks_RH_SomMot_7	-0.0848106	-0.0479633	-0.0312841	-0.0691499	0.0593255
7Networks_RH_SomMot_8	0.0760949	0.100429	0.143302	0.282417	0.0566131
7Networks_RH_SomMot_9	0.128003	0.0548088	-0.0480019	0.239626	0.0995208
7Networks_RH_SomMot_10	-0.30244	0.0836977	-0.178953	-0.413211	0.229609
7Networks_RH_SomMot_11	-0.0116996	-0.0628895	-0.0606499	0.0680766	-0.0989705
7Networks_RH_SomMot_12	0.265783	0.0489842	0.103735	0.422875	-0.0201125
7Networks_RH_SomMot_13	-0.0256998	0.0741542	0.0833546	0.11375	0.356884
7Networks_RH_SomMot_14	0.0507748	0.136436	0.176599	0.279362	0.128748
7Networks_RH_SomMot_15	0.300605	0.0731708	0.355311	0.997098	0.167228
7Networks_RH_SomMot_16	0.184717	0.0942091	0.297582	0.590297	0.199844
7Networks_RH_SomMot_17	0.00705722	0.000743365	0.245551	0.177371	0.14984
7Networks_RH_SomMot_18	0.0253156	0.106759	0.279869	0.407505	0.277373
7Networks_RH_SomMot_19	0.0890245	0.0828923	0.322992	0.407618	0.340123
7Networks_RH_SomMot_20	0.187939	-0.0470627	0.00691186	0.0659806	-0.0642541
7Networks_RH_SomMot_21	0.140277	0.17799	0.431882	0.718668	0.432727
7Networks_RH_SomMot_22	-0.0698632	0.0404465	0.123058	0.284829	0.24376
7Networks_RH_SomMot_23	0.312432	0.199276	0.491766	0.963255	0.577232
7Networks_RH_SomMot_24	0.478115	-0.00616219	0.285494	0.40755	0.0935445
7Networks_RH_SomMot_25	0.206885	0.172844	0.464094	0.624786	0.555354
7Networks_RH_SomMot_26	0.246459	0.176229	0.506475	0.862467	0.494956
7Networks_RH_SomMot_27	0.383202	0.161306	0.570213	0.675109	0.485908
7Networks_RH_SomMot_28	0.298148	0.128374	0.451515	0.579708	0.390162
7Networks_RH_SomMot_29	0.260143	0.157564	0.544434	0.467029	0.565551
7Networks_RH_SomMot_30	0.219425	0.0625541	0.323992	0.426481	0.222536
7Networks_RH_SomMot_31	0.535665	0.0633377	0.50333	0.782889	0.318358
7Networks_RH_SomMot_32	0.00660869	0.173345	0.230965	0.181659	0.288143
7Networks_RH_SomMot_33	0.422007	0.190398	0.660823	0.937344	0.534772
7Networks_RH_SomMot_34	0.336727	0.216204	0.61841	0.672463	0.563379
7Networks_RH_SomMot_35	0.249623	0.116058	0.470318	0.414886	0.368754
7Networks_RH_SomMot_36	0.206989	0.0279966	0.210845	0.454546	0.102736
7Networks_RH_SomMot_37	-0.116859	0.0691851	0.0291451	-0.132856	0.0934474
7Networks_RH_SomMot_38	0.283677	0.075378	0.487882	0.902586	0.260621
7Networks_RH_SomMot_39	0.486658	0.0727644	0.644484	0.849655	0.362333
7Networks_RH_SomMot_40	0.442179	0.181935	0.75119	1.05397	0.478426
7Networks_RH_DorsAttn_Post_1	0.0455843	-0.0815309	-0.0495397	-0.300691	-0.287609
7Networks_RH_DorsAttn_Post_2	-0.270896	-0.132598	-0.206404	-0.687205	-0.20907
7Networks_RH_DorsAttn_Post_3	-0.0692912	-0.0923383	0.0659803	-0.288303	-0.0809234
7Networks_RH_DorsAttn_Post_4	0.0740436	0.0287773	-0.0742148	0.181539	0.144157
7Networks_RH_DorsAttn_Post_5	-0.107504	0.0439952	-0.0345016	-0.362467	0.145502
7Networks_RH_DorsAttn_Post_6	0.213334	0.0266993	0.423748	0.504552	0.310295
7Networks_RH_DorsAttn_Post_7	-0.0456703	0.0871294	0.0144616	-0.0663637	0.229235
7Networks_RH_DorsAttn_Post_8	0.231873	0.0133179	0.271927	0.211805	0.240598
7Networks_RH_DorsAttn_Post_9	0.224448	0.0929772	0.357175	0.370536	0.173535
7Networks_RH_DorsAttn_Post_10	0.00613401	0.115833	0.0888478	0.253322	0.169212
7Networks_RH_DorsAttn_Post_11	0.27133	0.0999232	0.247537	0.428024	0.129996
7Networks_RH_DorsAttn_Post_12	0.00938555	0.160844	0.170919	-0.045504	0.336986
7Networks_RH_DorsAttn_Post_13	0.178299	0.144576	0.25702	0.349046	0.311375
7Networks_RH_DorsAttn_Post_14	0.0636706	0.126877	0.184045	0.250327	0.2487
7Networks_RH_DorsAttn_Post_15	0.285545	0.129143	0.311759	0.260191	0.295756
7Networks_RH_DorsAttn_Post_16	0.0568657	0.144136	0.105968	0.290128	0.235033
7Networks_RH_DorsAttn_Post_17	-0.197556	-0.0472774	-0.150883	-0.321709	0.0761669
7Networks_RH_DorsAttn_Post_18	0.199342	0.125213	0.244072	0.419378	0.257515
7Networks_RH_DorsAttn_Post_19	0.041853	0.0819454	0.11282	0.156766	0.144974
7Networks_RH_DorsAttn_FEF_1	0.187665	0.0279144	0.19969	0.556081	0.192237
7Networks_RH_DorsAttn_FEF_2	0.261727	-0.0535657	0.11204	0.386959	0.0802684
7Networks_RH_DorsAttn_FEF_3	0.103893	0.0016269	0.13137	0.229436	0.0684724
7Networks_RH_DorsAttn_PrCv_1	0.253799	0.0452136	0.169467	0.588087	0.12305
7Networks_RH_SalVentAttn_TempOccPar_1	0.118745	-0.0271588	0.0278903	0.0956258	-0.0779295
7Networks_RH_SalVentAttn_TempOccPar_2	-0.288627	-0.0291525	-0.143989	-0.505156	-0.0106013
7Networks_RH_SalVentAttn_TempOccPar_3	0.0414881	0.081337	0.116695	0.156167	0.142604
7Networks_RH_SalVentAttn_TempOccPar_4	0.0230287	-0.0719089	0.0327286	0.0848425	0.0547977
7Networks_RH_SalVentAttn_TempOccPar_5	0.0425253	-0.0169303	0.100264	0.140704	0.113747
7Networks_RH_SalVentAttn_TempOccPar_6	0.176606	-0.062946	0.284504	0.420817	0.0918241
7Networks_RH_SalVentAttn_TempOccPar_7	0.35381	-0.013991	0.414282	0.560039	0.0497441
7Networks_RH_SalVentAttn_PrC_1	0.219925	0.00942149	0.245786	0.735388	0.227146
7Networks_RH_SalVentAttn_FrOperIns_1	0.00635867	-0.330226	-0.162286	0.123621	-0.799562
7Networks_RH_SalVentAttn_FrOperIns_2	0.0203372	-0.131123	-0.255996	0.0795298	-0.449643
7Networks_RH_SalVentAttn_FrOperIns_3	-0.595355	-0.2494	-0.740966	-1.13796	-0.640011
7Networks_RH_SalVentAttn_FrOperIns_4	-0.352272	-0.25302	-0.631169	-0.704317	-0.586317
7Networks_RH_SalVentAttn_FrOperIns_5	0.168731	-0.00914033	-0.018884	0.281359	-0.227518
7Networks_RH_SalVentAttn_FrOperIns_6	-0.0588209	-0.172966	-0.400499	-0.216204	-0.599949
7Networks_RH_SalVentAttn_FrOperIns_7	0.206785	-0.10603	-0.031159	0.448294	-0.339033
7Networks_RH_SalVentAttn_FrOperIns_8	0.247449	0.0743262	0.154229	0.752323	-0.0336881
7Networks_RH_SalVentAttn_PFCl_1	0.0313153	-0.0743396	-0.119657	-0.29449	-0.170633
7Networks_RH_SalVentAttn_Med_1	0.0294196	-0.0187388	-0.299034	-0.0903822	-0.51642
7Networks_RH_SalVentAttn_Med_2	0.330358	-0.0177567	-0.0123233	0.225972	-0.344222
7Networks_RH_SalVentAttn_Med_3	-0.201182	-0.0485275	-0.227612	-0.559025	-0.0239776
7Networks_RH_SalVentAttn_Med_4	0.414944	0.0831685	0.223248	0.852602	0.0899846
7Networks_RH_SalVentAttn_Med_5	-0.121976	0.0946656	-0.016129	-0.355291	0.210219
7Networks_RH_SalVentAttn_Med_6	0.0952801	0.187406	0.139744	0.0667932	0.29815
7Networks_RH_SalVentAttn_Med_7	0.377036	0.15222	0.416326	1.00129	0.228627
7Networks_RH_SalVentAttn_Med_8	0.331224	0.101779	0.306275	0.896277	0.044462
7Networks_RH_Limbic_OFC_1	-0.101554	-0.0738117	-0.182783	0.108386	-0.592086
7Networks_RH_Limbic_OFC_2	0.127153	-0.0844016	-0.0600292	0.344088	-0.429037
7Networks_RH_Limbic_OFC_3	-0.0234032	-0.053794	-0.159876	0.123909	-0.355893
7Networks_RH_Limbic_OFC_4	0.00961773	-0.137137	-0.207174	-0.110865	-0.183228
7Networks_RH_Limbic_OFC_5	0.0403359	-0.0807257	-0.150987	0.412958	-0.645794
7Networks_RH_Limbic_OFC_6	0.0161383	-0.0398278	-0.156909	0.253171	-0.254779
7Networks_RH_Limbic_TempPole_1	-0.0432441	-0.367156	-0.114901	0.347085	-0.791911
7Networks_RH_Limbic_TempPole_2	-0.0556998	-0.257364	-0.113381	-0.147593	-0.428002
7Networks_RH_Limbic_TempPole_3	0.0664985	-0.321061	-0.0788687	0.331139	-0.783336
7Networks_RH_Limbic_TempPole_4	0.178731	-0.304491	-0.0485619	0.179524	-0.657221
7Networks_RH_Limbic_TempPole_5	-0.10044	-0.307776	-0.298373	0.11796	-0.841849
7Networks_RH_Limbic_TempPole_6	-0.0740411	-0.221642	-0.197705	-0.218056	-0.411657
7Networks_RH_Limbic_TempPole_7	-0.295348	-0.184099	-0.329667	-0.210359	-0.683482
7Networks_RH_Cont_Par_1	0.0270634	0.0589286	0.0684596	0.275529	-0.0473758
7Networks_RH_Cont_Par_2	0.255207	-0.0276792	0.365557	0.323279	0.208083
7Networks_RH_Cont_Par_3	0.125212	0.103616	0.351137	-0.0816748	0.18877
7Networks_RH_Cont_Par_4	0.345845	0.0840962	0.492202	0.740513	0.262714
7Networks_RH_Cont_Par_5	0.266949	-0.0573259	0.326457	0.179101	0.173782
7Networks_RH_Cont_Par_6	0.0184299	0.0981895	0.174561	0.000936612	0.168218
7Networks_RH_Cont_Temp_1	0.175468	-0.140645	-0.0345936	0.230769	-0.548398
7Networks_RH_Cont_Temp_2	-0.0655723	-0.0996946	-0.160031	0.0481834	-0.274006
7Networks_RH_Cont_PFCv_1	-0.142092	-0.1823	-0.40756	-0.249483	-0.477247
7Networks_RH_Cont_PFCl_1	-0.0581045	-0.00809174	-0.266073	-0.200255	-0.263224
7Networks_RH_Cont_PFCl_2	-0.235088	-0.136233	-0.296227	-0.135966	-0.249342
7Networks_RH_Cont_PFCl_3	0.0954466	0.0104362	-0.119752	-0.0231885	-0.0355587
7Networks_RH_Cont_PFCl_4	0.251774	0.0629783	0.0978098	0.484219	0.0365812
7Networks_RH_Cont_PFCl_5	0.161635	0.0208802	-0.0654351	0.429961	-0.0808026
7Networks_RH_Cont_PFCl_6	0.289311	0.0473514	0.255907	0.318755	0.197488
7Networks_RH_Cont_PFCl_7	0.145253	0.0389848	0.208242	0.39478	0.207547
7Networks_RH_Cont_PFCl_8	0.0101996	-0.0438416	-0.118918	-0.051054	-0.0962189
7Networks_RH_Cont_PFCl_9	0.32709	-0.00235014	0.27528	0.482204	0.286158
7Networks_RH_Cont_PFCl_10	0.0295928	-0.00794328	-0.00233746	0.346145	0.104346
7Networks_RH_Cont_PFCl_11	0.162025	-0.01745	0.0492359	0.225592	0.0544943
7Networks_RH_Cont_PFCl_12	0.076609	-0.0671438	-0.007204	0.576822	0.129269
7Networks_RH_Cont_PFCl_13	0.146185	-0.0493926	0.141665	0.498621	0.142284
7Networks_RH_Cont_PFCl_14	0.195641	-0.0243909	0.128413	0.60026	0.116626
7Networks_RH_Cont_PFCl_15	0.325956	0.062865	0.186814	0.735507	0.0232949
7Networks_RH_Cont_pCun_1	-0.229315	0.078493	-0.117981	-0.53145	0.0987326
7Networks_RH_Cont_pCun_2	-0.147908	0.00274814	-0.117854	-0.592373	0.104904
7Networks_RH_Cont_Cing_1	0.0936566	0.0504905	-0.0512184	0.0239168	0.286427
7Networks_RH_Cont_Cing_2	0.195481	-0.121363	0.0277079	0.0612837	-0.453292
7Networks_RH_Cont_PFCmp_1	0.160827	0.0562508	-0.0193385	0.0449158	-0.307115
7Networks_RH_Cont_PFCmp_2	0.0553546	0.032348	-0.0797676	0.112138	-0.16573
7Networks_RH_Default_Par_1	-0.270988	-0.106989	-0.187957	-0.186163	0.0578986
7Networks_RH_Default_Par_2	0.072308	0.0351636	0.102127	0.525786	0.0941893
7Networks_RH_Default_Par_3	0.217891	0.110563	0.298082	0.233266	-0.096434
7Networks_RH_Default_Par_4	0.0269369	-0.0312301	0.11273	-0.139273	0.0397223
7Networks_RH_Default_Par_5	0.0297927	0.0704638	-0.0112597	0.0908534	0.142954
7Networks_RH_Default_Temp_1	0.102256	-0.308439	-0.0280772	0.0018053	-0.554633
7Networks_RH_Default_Temp_2	-0.0590581	-0.155266	-0.21164	-0.229219	-0.398854
7Networks_RH_Default_Temp_3	0.186133	-0.286995	0.0858705	0.357256	-0.709458
7Networks_RH_Default_Temp_4	-0.0445431	-0.284755	-0.234059	-0.196228	-0.461366
7Networks_RH_Default_Temp_5	0.112334	0.0464155	0.00405289	-0.0330231	-0.244165
7Networks_RH_Default_Temp_6	-0.0208403	-0.106393	-0.139867	-0.293208	-0.372903
7Networks_RH_Default_Temp_7	0.0573445	0.00673711	0.0593443	-0.133039	-0.0288655
7Networks_RH_Default_Temp_8	-0.00280226	0.0195439	0.0408431	-0.0937757	-0.0732154
7Networks_RH_Default_PFCv_1	-0.218236	-0.082147	-0.44379	-0.231555	-0.332591
7Networks_RH_Default_PFCv_2	-0.156405	-0.0828774	-0.276812	-0.199718	-0.140647
7Networks_RH_Default_PFCv_3	0.35553	0.134632	0.224786	0.985572	-0.034684
7Networks_RH_Default_PFCv_4	0.282835	0.0265646	0.283652	0.804351	0.0903547
7Networks_RH_Default_PFCdPFCm_1	0.0529368	-0.0564806	-0.181636	0.0264883	-0.505434
7Networks_RH_Default_PFCdPFCm_2	0.180588	-0.128351	-0.106649	0.487517	-0.281936
7Networks_RH_Default_PFCdPFCm_3	0.141222	-0.131251	-0.241774	-0.365178	-0.552263
7Networks_RH_Default_PFCdPFCm_4	0.16276	-0.0209397	-0.0370833	0.152623	-0.31633
7Networks_RH_Default_PFCdPFCm_5	-0.00268608	-0.0346314	-0.117623	0.0576953	-0.189564
7Networks_RH_Default_PFCdPFCm_6	-0.110834	-0.189494	-0.233149	0.153464	-0.774884
7Networks_RH_Default_PFCdPFCm_7	-0.151961	-0.0970227	-0.150169	-0.42658	-0.335936
7Networks_RH_Default_PFCdPFCm_8	0.0349778	-0.0908498	-0.106778	-0.140106	-0.127783
7Networks_RH_Default_PFCdPFCm_9	0.233809	-0.0565558	0.12655	0.127804	-0.0884944
7Networks_RH_Default_PFCdPFCm_10	0.0439647	-0.0707613	-0.165502	-0.361712	-0.208137
7Networks_RH_Default_PFCdPFCm_11	0.111613	-0.169707	0.0204798	0.180981	-0.0524907
7Networks_RH_Default_PFCdPFCm_12	0.0409559	-0.0580965	-0.118272	0.0858205	0.0118331
7Networks_RH_Default_PFCdPFCm_13	0.236558	0.019516	0.139351	0.59989	2.97956e-05
7Networks_RH_Default_pCunPCC_1	-0.150483	0.00700394	-0.297301	-0.510156	-0.0415625
7Networks_RH_Default_pCunPCC_2	-0.305798	-0.00896263	-0.307851	-0.822078	0.117493
7Networks_RH_Default_pCunPCC_3	-0.35794	0.0237409	-0.296305	-0.775991	0.0761466
7Networks_RH_Default_pCunPCC_4	-0.164198	-0.000225423	-0.146039	-0.36459	0.15133
7Networks_RH_Default_pCunPCC_5	-0.257479	-0.0259228	-0.290184	-0.692441	0.0848567
7Networks_RH_Default_pCunPCC_6	-0.214637	-0.0525432	-0.233861	-0.624663	-0.00036821
7Networks_RH_Default_pCunPCC_7	0.210531	0.0170578	0.0971987	0.38571	-0.0260928
7Networks_RH_Default_pCunPCC_8	-0.158388	-0.063782	-0.156024	-0.37616	0.0848673
7Networks_RH_Default_pCunPCC_9	-0.150777	-0.0080314	-0.116077	-0.408734	0.125064

## Sheet: S2C-D
Figure S2c. Spearman's correlation between energy mean gene expression maps and AHBA PC1 of gene expression.
pspin is the non-parametric pvalue calculated using 10,000 spatial autocorrelation preserving permutations.
pathway	rho	pspin
glycolysis	-0.158348	0.624838
ppp	0.780697	9.999e-05
tca	0.350271	0.360464
oxphos	-0.179607	0.581442
lactate	0.301142	0.483252
Figure S2d. Spearman's correlation between energy mean gene expression maps and AHBA average gene expression.
pspin is the non-parametric pvalue calculated using 10,000 spatial autocorrelation preserving permutations.
pathway	rho	pspin
glycolysis	0.421768	9.999e-05
ppp	0.138576	0.371163
tca	0.222824	0.125387
oxphos	0.378777	9.999e-05
lactate	0.382083	9.999e-05

## Sheet: S4
Distribution of energy pathway mean expression across the Yeo-Krienan resting state fuctional networks. Average expression indicates the average expression of all parcels falling into each class. pspin is the non-parametric pvalue calculated using 10,000 spatial autocorrelation preserving permutations.
average expression	Somato-motor	Visual	Dorsal Attention	Salience/Ventral Attention	Fronto-Pariental	Default Mode	Limbic
glycolysis	0.597787	-1.18152	0.36287	0.0955276	0.329195	-0.00964869	-0.437646
ppp	0.434813	0.814163	0.306869	-0.399312	-0.113709	-0.354148	-1.55202
tca	0.909986	-0.476525	0.559354	-0.312779	0.010017	-0.365415	-0.742258
oxphos	0.640718	-1.20323	0.316619	0.0430321	0.227449	-0.0748497	0.0945727
lactate	0.800927	-0.603822	0.329017	-0.143762	0.278244	-0.148439	-1.3145
pspin	Somato-motor	Visual	Dorsal Attention	Salience/Ventral Attention	Fronto-Pariental	Default Mode	Limbic
glycolysis	0.0487951	0.00309969	0.467153	0.667833	0.209779	0.963604	0.636036
ppp	0.20438	0.0953905	0.469053	0.0507949	0.647235	0.0606939	0.00619938
tca	0.00049995	0.562544	0.267573	0.216378	0.954405	0.0640936	0.286871
oxphos	0.0309969	0.00389961	0.548545	0.777722	0.421958	0.775622	0.812319
lactate	0.0212979	0.473253	0.563844	0.543046	0.307369	0.60094	0.0737926

## Sheet: S9B_top
Schaefer-100 Region	glycolysis	ppp	tca	oxphos	lactate
7Networks_LH_Vis_1	-2.04826	-0.628827	-1.42177	-1.79939	-3.19088
7Networks_LH_Vis_2	-1.57882	0.771148	-0.924223	-2.08247	-1.0111
7Networks_LH_Vis_3	-1.18891	0.923421	-0.643655	-1.55848	-1.10447
7Networks_LH_Vis_4	-0.8958	2.65776	0.146153	-0.864583	0.399082
7Networks_LH_Vis_5	-1.73591	2.09708	-0.169639	-1.71608	0.658524
7Networks_LH_Vis_6	-1.56403	1.70929	-0.681148	-0.994693	-0.492742
7Networks_LH_Vis_7	-0.743945	-0.294357	-0.472316	-0.388537	-0.402264
7Networks_LH_Vis_8	-0.671988	1.15463	0.0316003	-0.32044	0.0580633
7Networks_LH_Vis_9	-1.01038	1.91299	0.483208	-0.520614	0.0457235
7Networks_LH_SomMot_1	-0.613102	-0.149981	-0.53329	-0.431949	-0.806005
7Networks_LH_SomMot_2	-2.15918	-0.633582	-2.13601	-2.66094	-1.39315
7Networks_LH_SomMot_3	1.08336	0.0525628	0.552991	1.08874	0.680742
7Networks_LH_SomMot_4	0.591683	0.926304	1.23939	1.14599	0.923146
7Networks_LH_SomMot_5	1.69168	1.38766	2.41908	1.75548	1.99947
7Networks_LH_SomMot_6	1.54784	0.514824	1.97398	1.62267	1.4167
7Networks_LH_DorsAttn_Post_1	-0.906646	-0.474979	-0.863374	-1.2017	-1.16584
7Networks_LH_DorsAttn_Post_2	1.17098	0.0984671	1.89348	1.31482	0.924429
7Networks_LH_DorsAttn_Post_3	0.177313	1.37165	0.863458	0.394033	0.586013
7Networks_LH_DorsAttn_Post_4	0.793715	0.321527	1.06871	0.880084	0.829591
7Networks_LH_DorsAttn_Post_5	-0.213769	-0.233957	0.247287	-0.22657	0.0840651
7Networks_LH_DorsAttn_Post_6	0.480622	0.443206	0.765847	0.226502	0.591847
7Networks_LH_DorsAttn_PrCv_1	1.41444	0.20404	0.788014	1.62555	1.51828
7Networks_LH_DorsAttn_FEF_1	1.23076	-0.234494	1.34003	1.12847	1.21589
7Networks_LH_SalVentAttn_ParOper_1	0.34075	-0.698591	0.120183	-0.179306	-0.210715
7Networks_LH_SalVentAttn_FrOperIns_1	-2.25732	-2.25181	-2.48549	-1.84456	-2.11815
7Networks_LH_SalVentAttn_FrOperIns_2	1.26507	-0.0649362	-0.245765	0.642093	-0.0677635
7Networks_LH_SalVentAttn_PFCl_1	0.526278	-0.505416	-0.481924	-0.496292	0.299265
7Networks_LH_SalVentAttn_Med_1	0.303021	-0.134261	-0.430597	0.21348	-0.373014
7Networks_LH_SalVentAttn_Med_2	-0.158848	0.0911007	-0.244158	-0.681451	-0.437209
7Networks_LH_SalVentAttn_Med_3	1.67146	-0.579693	1.43164	1.97516	1.66321
7Networks_LH_Limbic_OFC_1	-0.0607002	-0.335934	-0.908837	-0.0642247	-0.858469
7Networks_LH_Limbic_TempPole_1	-0.703525	-2.11161	-0.644588	0.187106	-1.75138
7Networks_LH_Limbic_TempPole_2	-0.263505	-1.5237	-0.821191	-0.398724	-1.14033
7Networks_LH_Cont_Par_1	0.503497	0.0561575	1.10797	-0.0199208	0.264963
7Networks_LH_Cont_PFCl_1	0.771232	-0.876148	-0.112287	0.544932	0.881549
7Networks_LH_Cont_pCun_1	-0.461397	0.859545	0.286762	0.0510877	0.179978
7Networks_LH_Cont_Cing_1	-0.220545	-0.411771	-0.0374944	-0.400569	0.35243
7Networks_LH_Default_Temp_1	-0.278458	-1.31311	-0.816576	-0.417914	-1.40044
7Networks_LH_Default_Temp_2	0.230773	0.346269	-0.218521	-0.483889	-0.4022
7Networks_LH_Default_Par_1	-0.224509	-1.18623	-0.250651	-0.256537	-0.61101
7Networks_LH_Default_Par_2	-0.50389	-0.94662	-0.246281	0.0476735	0.0233038
7Networks_LH_Default_PFC_1	-0.331497	-0.967693	-1.27905	-0.0942581	-0.958945
7Networks_LH_Default_PFC_2	0.598778	0.274621	-0.13963	0.807779	0.49435
7Networks_LH_Default_PFC_3	0.6324	-0.248427	-0.565794	0.344061	-0.283421
7Networks_LH_Default_PFC_4	-0.234277	0.720242	-1.26911	-0.711933	-0.583123
7Networks_LH_Default_PFC_5	0.412935	-0.501686	-0.186507	-0.0819536	0.110885
7Networks_LH_Default_PFC_6	0.00800098	-1.15542	-0.114975	1.20967	0.882744
7Networks_LH_Default_PFC_7	0.382584	-0.161485	-0.0412356	0.498174	0.967143
7Networks_LH_Default_pCunPCC_1	-1.41772	0.118835	-1.06906	-1.40874	-0.742434
7Networks_LH_Default_pCunPCC_2	-0.478371	-0.683907	-0.447072	-0.83018	-0.0161954
7Networks_RH_Vis_1	-1.26984	-0.846526	-1.15646	-0.918149	-2.58352
7Networks_RH_Vis_2	-1.1957	0.00850238	-0.772958	-1.75525	-1.29514
7Networks_RH_Vis_3	-0.508028	-0.754696	-0.651908	-0.727877	-0.713197
7Networks_RH_Vis_4	-0.955849	2.52876	0.153295	-1.10977	0.391319
7Networks_RH_Vis_5	-1.85028	2.44373	-0.423895	-1.57805	-0.0411697
7Networks_RH_Vis_6	-1.62616	1.13763	-0.763305	-0.886533	-1.04358
7Networks_RH_Vis_7	-0.86681	0.138182	-0.357597	-0.575776	0.0643312
7Networks_RH_Vis_8	-1.33746	1.71218	0.0402046	-0.562399	-0.289165
7Networks_RH_SomMot_1	-0.389516	-0.34228	-0.536621	-0.346026	-0.657067
7Networks_RH_SomMot_2	-1.55436	-1.33971	-2.06017	-1.49131	-1.18644
7Networks_RH_SomMot_3	0.99549	0.852229	0.639698	1.19083	0.576956
7Networks_RH_SomMot_4	1.00328	1.18736	1.77008	1.69461	1.29638
7Networks_RH_SomMot_5	0.139989	-0.154426	1.51996	1.0601	1.32135
7Networks_RH_SomMot_6	1.61353	1.25386	2.33382	1.73082	1.98703
7Networks_RH_SomMot_7	2.24567	1.82959	2.1871	1.50302	1.85725
7Networks_RH_SomMot_8	1.90778	0.643235	2.41189	1.95416	1.45919
7Networks_RH_DorsAttn_Post_1	-0.129808	-0.623159	0.111988	0.150484	-0.351762
7Networks_RH_DorsAttn_Post_2	0.697173	-0.290233	1.09538	0.892218	0.657126
7Networks_RH_DorsAttn_Post_3	1.16879	0.702142	1.5843	1.04825	0.931818
7Networks_RH_DorsAttn_Post_4	0.503118	0.977833	0.896096	0.351903	0.708768
7Networks_RH_DorsAttn_Post_5	0.0598826	0.262687	0.509897	0.15717	0.125362
7Networks_RH_DorsAttn_PrCv_1	1.24627	0.556558	0.698773	0.894622	1.19024
7Networks_RH_DorsAttn_FEF_1	1.09767	0.035848	1.16441	1.11236	1.15611
7Networks_RH_SalVentAttn_TempOccPar_1	0.0326955	-0.2549	0.131378	0.27842	-0.211287
7Networks_RH_SalVentAttn_TempOccPar_2	0.150523	-1.33709	0.317295	0.396643	-0.38352
7Networks_RH_SalVentAttn_FrOperIns_1	-1.37097	-1.36799	-1.88467	-1.19225	-1.24037
7Networks_RH_SalVentAttn_Med_1	0.661926	0.521202	0.0979066	-0.227804	0.31099
7Networks_RH_SalVentAttn_Med_2	1.40297	-0.0844334	0.606706	1.14117	1.01116
7Networks_RH_Limbic_OFC_1	-0.0998818	-0.355489	-0.845993	0.0539936	-0.9745
7Networks_RH_Limbic_TempPole_1	-0.365485	-1.95422	-0.492095	0.18459	-1.63473
7Networks_RH_Cont_Par_1	1.5629	-0.282384	1.70351	0.912532	0.625814
7Networks_RH_Cont_Par_2	-0.136612	-0.325368	0.422148	0.172021	0.432621
7Networks_RH_Cont_PFCl_1	-0.159912	0.0325515	-1.1134	-0.415125	-0.421988
7Networks_RH_Cont_PFCl_2	1.33245	0.184177	0.0774425	0.689159	1.12279
7Networks_RH_Cont_PFCl_3	0.498478	-0.501708	-0.458282	-0.225623	0.474377
7Networks_RH_Cont_PFCl_4	0.472886	-1.15529	0.179463	1.66929	1.35158
7Networks_RH_Cont_Cing_1	0.641275	0.201506	0.355416	0.384775	1.02117
7Networks_RH_Cont_PFCmp_1	0.275275	-0.186391	-0.352735	0.17554	-0.718285
7Networks_RH_Cont_pCun_1	-0.885726	0.781672	-0.118424	-0.938936	-0.351417
7Networks_RH_Default_Par_1	-0.0119895	-1.23788	0.485124	0.162571	-0.107087
7Networks_RH_Default_Temp_1	-0.11988	-1.27379	-0.665031	-0.167731	-0.989656
7Networks_RH_Default_Temp_2	0.0840405	-1.91508	-0.576524	0.166608	-1.43811
7Networks_RH_Default_Temp_3	0.0690604	0.595558	-0.318381	-0.542318	-0.637621
7Networks_RH_Default_PFCv_1	-1.00055	-0.445759	-1.46395	-0.514152	-0.505416
7Networks_RH_Default_PFCv_2	1.39489	0.727673	0.612837	1.67536	1.06308
7Networks_RH_Default_PFCdPFCm_1	0.66447	-0.490359	-0.609781	0.284993	-0.282589
7Networks_RH_Default_PFCdPFCm_2	0.242549	-0.702444	-0.415304	-0.534	-0.198978
7Networks_RH_Default_PFCdPFCm_3	0.553364	0.269722	-0.0285427	0.389456	1.15775
7Networks_RH_Default_pCunPCC_1	-1.15779	0.0728625	-1.07435	-1.46665	-0.718528
7Networks_RH_Default_pCunPCC_2	-0.629655	-1.14035	-0.823337	-0.868614	0.150406

[truncated: 6 more sheets: S9B_bottom_left, S9B_bottom_middle_right, S10A, S10B, S10C, S13]
